# Supplementary material for: Bis-naphthopyrone pigments protect filamentous ascomycetes from a wide range of predators
Source: Nat Commun. 2019 Aug 8;10:3579. doi: 10.1038/s41467-019-11377-5 (PMC6687722; doi:10.1038/s41467-019-11377-5)
Supplement: Supplementary file 4 — Supplementary Data 1 [file 41467_2019_11377_MOESM4_ESM.xlsx]

## Sheet: Supplementary Data 1
test_id	gene_id	gene	locus	sample_1	sample_2	status	value_1	value_2	log2(fold_change)	test_stat	p_value	q_value	significant
XLOC_000001	XLOC_000001	FGSG_11579	CM000574.1:1516-2509	Ctrl	Folsomia	NOTEST	0	0	0	0	1	1	no
XLOC_000002	XLOC_000002	FGSG_11581	CM000574.1:6044-8153	Ctrl	Folsomia	NOTEST	0	0	0	0	1	1	no
XLOC_000003	XLOC_000003	FGSG_11582	CM000574.1:8753-9110	Ctrl	Folsomia	NOTEST	0.058505	0.289537	2.30712	0	1	1	no
XLOC_000004	XLOC_000004	FGSG_11584	CM000574.1:13799-14132	Ctrl	Folsomia	NOTEST	0	0	0	0	1	1	no
XLOC_000005	XLOC_000005	FGSG_11585	CM000574.1:15132-16722	Ctrl	Folsomia	NOTEST	0	0	0	0	1	1	no
XLOC_000006	XLOC_000006	FGSG_11606	CM000574.1:23584-24359	Ctrl	Folsomia	NOTEST	0	0	0	0	1	1	no
XLOC_000007	XLOC_000007	FGSG_14029	CM000574.1:27559-28712	Ctrl	Folsomia	NOTEST	0	0	0	0	1	1	no
XLOC_000008	XLOC_000008	FGSG_14030	CM000574.1:29033-29606	Ctrl	Folsomia	OK	0.0583551	9.3112	7.31796	2.15533	0.2242	0.482659	no
XLOC_000009	XLOC_000009	FGSG_11641	CM000574.1:33092-33758	Ctrl	Folsomia	NOTEST	0	0	0	0	1	1	no
XLOC_000010	XLOC_000010	FGSG_11642	CM000574.1:41793-42519	Ctrl	Folsomia	OK	12.8249	5.48294	-1.22593	-1.38223	0.0069	0.0477416	no
XLOC_000011	XLOC_000011	FGSG_11643	CM000574.1:43187-43647	Ctrl	Folsomia	OK	27.7262	2.38799	-3.53738	-3.03139	0.2396	0.500384	no
XLOC_000012	XLOC_000012	FGSG_11600	CM000574.1:44729-46697	Ctrl	Folsomia	OK	1229.79	938.017	-0.390723	-1.00464	0.0439	0.178914	no
XLOC_000013	XLOC_000013	FGSG_00002	CM000574.1:51197-53396	Ctrl	Folsomia	OK	0.263893	8.41345	4.99467	3.43555	5e-05	0.000739515	yes
XLOC_000014	XLOC_000014	FGSG_00003	CM000574.1:57806-61189	Ctrl	Folsomia	OK	2.18801	1.59793	-0.453413	-0.582604	0.24425	0.504643	no
XLOC_000015	XLOC_000015	FGSG_00005	CM000574.1:64955-67145	Ctrl	Folsomia	OK	0.904904	7.14372	2.98084	3.24611	5e-05	0.000739515	yes
XLOC_000016	XLOC_000016	FGSG_00006	CM000574.1:68473-69679	Ctrl	Folsomia	OK	19.0472	8.19947	-1.21598	-1.95305	0.00045	0.00514514	yes
XLOC_000017	XLOC_000017	FGSG_11645	CM000574.1:73687-75736	Ctrl	Folsomia	NOTEST	0.00465711	0.0034919	-0.415421	0	1	1	no
XLOC_000018	XLOC_000018	FGSG_11646	CM000574.1:75829-76343	Ctrl	Folsomia	NOTEST	0	0	0	0	1	1	no
XLOC_000019	XLOC_000019	FGSG_11647	CM000574.1:76813-77164	Ctrl	Folsomia	NOTEST	0.214872	0	#NAME?	0	1	1	no
XLOC_000020	XLOC_000020	FGSG_00011	CM000574.1:80696-83796	Ctrl	Folsomia	OK	1.4609	1.1177	-0.386325	-0.354818	0.48555	0.706075	no
XLOC_000021	XLOC_000021	FGSG_00013	CM000574.1:86665-88324	Ctrl	Folsomia	NOTEST	0.104287	0	#NAME?	0	1	1	no
XLOC_000022	XLOC_000022	FGSG_11648	CM000574.1:89256-90559	Ctrl	Folsomia	NOTEST	0	0.0142626	inf	0	1	1	no
XLOC_000023	XLOC_000023	FGSG_11649	CM000574.1:91330-92529	Ctrl	Folsomia	NOTEST	0	0	0	0	1	1	no
XLOC_000024	XLOC_000024	FGSG_00015	CM000574.1:94966-96859	Ctrl	Folsomia	OK	5.57819	3.82187	-0.545518	-0.804661	0.0962	0.293648	no
XLOC_000025	XLOC_000025	FGSG_00016	CM000574.1:98065-99280	Ctrl	Folsomia	NOTEST	0.085913	0	#NAME?	0	1	1	no
XLOC_000026	XLOC_000026	FGSG_00017	CM000574.1:99852-101547	Ctrl	Folsomia	OK	0.952953	1.10623	0.21518	0.153641	0.7681	0.888025	no
XLOC_000027	XLOC_000027	FGSG_00018	CM000574.1:102387-103447	Ctrl	Folsomia	OK	17.5841	30.8313	0.810126	1.71625	0.00095	0.00961502	yes
XLOC_000028	XLOC_000028	FGSG_00019	CM000574.1:104441-106192	Ctrl	Folsomia	OK	1.05725	0.632577	-0.741	-0.439246	0.3803	0.627384	no
XLOC_000029	XLOC_000029	FGSG_00021	CM000574.1:110825-111879	Ctrl	Folsomia	NOTEST	0	0.06411	inf	0	1	1	no
XLOC_000030	XLOC_000030	FGSG_00023	CM000574.1:114965-115757	Ctrl	Folsomia	OK	0.789019	0.373718	-1.07811	-0.449109	0.57695	0.773723	no
XLOC_000031	XLOC_000031	FGSG_00024	CM000574.1:116294-117434	Ctrl	Folsomia	OK	5.13986	6.3192	0.298013	0.408068	0.4019	0.646996	no
XLOC_000032	XLOC_000032	FGSG_00026	CM000574.1:119707-121237	Ctrl	Folsomia	OK	0.0508748	0.513437	3.33516	0.935557	0.0681	0.237414	no
XLOC_000033	XLOC_000033	FGSG_00031	CM000574.1:130729-134954	Ctrl	Folsomia	NOTEST	0.228953	0.0724272	-1.66045	0	1	1	no
XLOC_000034	XLOC_000034	FGSG_11655	CM000574.1:151509-153036	Ctrl	Folsomia	OK	0.0750244	0.765229	3.35046	1.14072	0.08125	0.267164	no
XLOC_000035	XLOC_000035	FGSG_11656	CM000574.1:153700-160141	Ctrl	Folsomia	NOTEST	0.0521661	0.0350139	-0.575184	0	1	1	no
XLOC_000036	XLOC_000036	FGSG_00039	CM000574.1:161965-162967	Ctrl	Folsomia	OK	4.22383	5.52096	0.386368	0.443271	0.38145	0.628143	no
XLOC_000037	XLOC_000037	FGSG_00044	CM000574.1:200323-201292	Ctrl	Folsomia	NOTEST	0	0.187729	inf	0	1	1	no
XLOC_000038	XLOC_000038	FGSG_00046	CM000574.1:203558-208625	Ctrl	Folsomia	NOTEST	0.0142372	0	#NAME?	0	1	1	no
XLOC_000039	XLOC_000039	FGSG_00047	CM000574.1:209092-210926	Ctrl	Folsomia	NOTEST	0	0	0	0	1	1	no
XLOC_000040	XLOC_000040	FGSG_00048	CM000574.1:211640-212901	Ctrl	Folsomia	NOTEST	0	0	0	0	1	1	no
XLOC_000041	XLOC_000041	FGSG_00049	CM000574.1:213484-214990	Ctrl	Folsomia	NOTEST	0	0	0	0	1	1	no
XLOC_000042	XLOC_000042	FGSG_11661	CM000574.1:215524-216109	Ctrl	Folsomia	NOTEST	0	0	0	0	1	1	no
XLOC_000043	XLOC_000043	FGSG_00050	CM000574.1:216691-217648	Ctrl	Folsomia	OK	22.0402	16.8047	-0.391278	-0.780156	0.11085	0.318955	no
XLOC_000044	XLOC_000044	FGSG_00052	CM000574.1:219526-220686	Ctrl	Folsomia	NOTEST	0	0.349099	inf	0	1	1	no
XLOC_000045	XLOC_000045	FGSG_00054	CM000574.1:223981-224911	Ctrl	Folsomia	NOTEST	0	0.197318	inf	0	1	1	no
XLOC_000046	XLOC_000046	FGSG_11662	CM000574.1:237628-239692	Ctrl	Folsomia	NOTEST	0.291674	0.207761	-0.489433	0	1	1	no
XLOC_000047	XLOC_000047	FGSG_11663	CM000574.1:241252-243410	Ctrl	Folsomia	NOTEST	0.0639817	0	#NAME?	0	1	1	no
XLOC_000048	XLOC_000048	FGSG_11664	CM000574.1:243889-245491	Ctrl	Folsomia	NOTEST	0	0	0	0	1	1	no
XLOC_000049	XLOC_000049	FGSG_11667	CM000574.1:250194-251152	Ctrl	Folsomia	OK	0.565828	0.72546	0.358534	0.179225	0.59845	0.786168	no
XLOC_000050	XLOC_000050	FGSG_00059	CM000574.1:253786-254397	Ctrl	Folsomia	OK	929.996	989.43	0.0893727	0.265654	0.58685	0.779253	no
XLOC_000051	XLOC_000051	FGSG_00061	CM000574.1:256651-257029	Ctrl	Folsomia	OK	7.1622	2.42023	-1.56526	-1.07221	0.29205	0.551873	no
XLOC_000052	XLOC_000052	FGSG_00062	CM000574.1:258301-258869	Ctrl	Folsomia	OK	39.7522	59.4414	0.580435	1.13627	0.0195	0.103752	no
XLOC_000053	XLOC_000053	FGSG_00064	CM000574.1:262793-264011	Ctrl	Folsomia	OK	2.99091	2.71327	-0.140549	-0.144264	0.77075	0.890085	no
XLOC_000054	XLOC_000054	FGSG_11668	CM000574.1:265149-265721	Ctrl	Folsomia	OK	1.2537	0	#NAME?	#NAME?	0.10905	0.31652	no
XLOC_000055	XLOC_000055	FGSG_00066	CM000574.1:269662-270812	Ctrl	Folsomia	OK	127.79	88.9384	-0.522891	-1.5144	0.00225	0.019592	no
XLOC_000056	XLOC_000056	FGSG_00067	CM000574.1:271489-273108	Ctrl	Folsomia	OK	1.74066	3.34025	0.940324	1.01641	0.032	0.145496	no
XLOC_000057	XLOC_000057	FGSG_00068	CM000574.1:273608-275883	Ctrl	Folsomia	OK	16.1834	10.3462	-0.645411	-1.4957	0.0038	0.0298836	no
XLOC_000058	XLOC_000058	FGSG_00070	CM000574.1:278457-280095	Ctrl	Folsomia	OK	1.6031	0.995738	-0.687024	-0.539987	0.2938	0.553327	no
XLOC_000059	XLOC_000059	FGSG_00071	CM000574.1:282578-284643	Ctrl	Folsomia	OK	2.89833	0.939723	-1.62491	-1.43361	0.01525	0.0881641	no
XLOC_000060	XLOC_000060	FGSG_00072	CM000574.1:284829-285954	Ctrl	Folsomia	NOTEST	0	0.168376	inf	0	1	1	no
XLOC_000061	XLOC_000061	FGSG_00074	CM000574.1:288141-289470	Ctrl	Folsomia	NOTEST	0	0	0	0	1	1	no
XLOC_000062	XLOC_000062	FGSG_00075	CM000574.1:290122-291805	Ctrl	Folsomia	NOTEST	0	0	0	0	1	1	no
XLOC_000063	XLOC_000063	FGSG_00077	CM000574.1:295186-296282	Ctrl	Folsomia	NOTEST	0	0.189142	inf	0	1	1	no
XLOC_000064	XLOC_000064	FGSG_00078	CM000574.1:296929-298204	Ctrl	Folsomia	OK	0.0220551	0.424289	4.26586	0.878769	0.41645	0.658292	no
XLOC_000065	XLOC_000065	FGSG_00083	CM000574.1:307754-309633	Ctrl	Folsomia	NOTEST	0	0.142005	inf	0	1	1	no
XLOC_000066	XLOC_000066	FGSG_00085	CM000574.1:311737-313574	Ctrl	Folsomia	NOTEST	0	0	0	0	1	1	no
XLOC_000067	XLOC_000067	FGSG_11669	CM000574.1:314117-316202	Ctrl	Folsomia	NOTEST	0	0	0	0	1	1	no
XLOC_000068	XLOC_000068	FGSG_11670	CM000574.1:316377-316804	Ctrl	Folsomia	NOTEST	0	0	0	0	1	1	no
XLOC_000069	XLOC_000069	FGSG_11671	CM000574.1:319463-322170	Ctrl	Folsomia	NOTEST	0	0	0	0	1	1	no
XLOC_000070	XLOC_000070	FGSG_11672	CM000574.1:322507-324085	Ctrl	Folsomia	NOTEST	0	0	0	0	1	1	no
XLOC_000071	XLOC_000071	FGSG_00089	CM000574.1:324714-325737	Ctrl	Folsomia	NOTEST	0	0	0	0	1	1	no
XLOC_000072	XLOC_000072	FGSG_00091	CM000574.1:327526-329224	Ctrl	Folsomia	NOTEST	0	0.0948937	inf	0	1	1	no
XLOC_000073	XLOC_000073	FGSG_00092	CM000574.1:332137-333683	Ctrl	Folsomia	OK	2.63151	2.29805	-0.195484	-0.19421	0.702	0.849369	no
XLOC_000074	XLOC_000074	FGSG_00093	CM000574.1:334411-335221	Ctrl	Folsomia	NOTEST	0	0	0	0	1	1	no
XLOC_000075	XLOC_000075	FGSG_00095	CM000574.1:337606-339306	Ctrl	Folsomia	OK	0.934706	2.29049	1.29307	0.807024	0.11695	0.328713	no
XLOC_000076	XLOC_000076	FGSG_00099	CM000574.1:349781-350659	Ctrl	Folsomia	NOTEST	0.271714	0	#NAME?	0	1	1	no
XLOC_000077	XLOC_000077	FGSG_00101	CM000574.1:353827-355132	Ctrl	Folsomia	NOTEST	0.0892466	0.304636	1.77122	0	1	1	no
XLOC_000078	XLOC_000078	FGSG_00103	CM000574.1:357515-359570	Ctrl	Folsomia	NOTEST	0.0268255	0.00352146	-2.92936	0	1	1	no
XLOC_000079	XLOC_000079	FGSG_00104	CM000574.1:359964-362568	Ctrl	Folsomia	NOTEST	0	0	0	0	1	1	no
XLOC_000080	XLOC_000080	FGSG_11676	CM000574.1:366232-367135	Ctrl	Folsomia	OK	0.107071	0.729983	2.7693	0.906767	0.10955	0.31683	no
XLOC_000081	XLOC_000081	FGSG_11677	CM000574.1:368000-370256	Ctrl	Folsomia	NOTEST	0.0921137	0.00313932	-4.87489	0	1	1	no
XLOC_000082	XLOC_000082	FGSG_00107	CM000574.1:372338-374050	Ctrl	Folsomia	OK	1.05122	0.561729	-0.904114	-0.559312	0.277	0.538028	no
XLOC_000083	XLOC_000083	FGSG_00109	CM000574.1:376589-377723	Ctrl	Folsomia	OK	0.461429	0.148758	-1.63314	-0.595936	0.52075	0.733532	no
XLOC_000084	XLOC_000084	FGSG_00110	CM000574.1:381309-382482	Ctrl	Folsomia	OK	5.28312	4.67102	-0.177653	-0.193147	0.6925	0.844029	no
XLOC_000085	XLOC_000085	FGSG_00112	CM000574.1:385353-385850	Ctrl	Folsomia	NOTEST	0.476335	0	#NAME?	0	1	1	no
XLOC_000086	XLOC_000086	FGSG_11679	CM000574.1:386068-386442	Ctrl	Folsomia	OK	321.803	1608.02	2.32104	6.51896	5e-05	0.000739515	yes
XLOC_000087	XLOC_000087	FGSG_00114	CM000574.1:388494-388898	Ctrl	Folsomia	OK	100.305	647.871	2.69132	5.60703	5e-05	0.000739515	yes
XLOC_000088	XLOC_000088	FGSG_00116	CM000574.1:391528-393306	Ctrl	Folsomia	OK	24.7227	35.1851	0.509129	1.33806	0.0066	0.0460043	no
XLOC_000089	XLOC_000089	FGSG_00117	CM000574.1:393896-394659	Ctrl	Folsomia	OK	95.464	107.8	0.175334	0.474946	0.3406	0.592428	no
XLOC_000090	XLOC_000090	FGSG_00120	CM000574.1:400818-402015	Ctrl	Folsomia	OK	0.303895	0.611478	1.00873	0.441225	0.43235	0.671401	no
XLOC_000091	XLOC_000091	FGSG_00122	CM000574.1:406965-407905	Ctrl	Folsomia	OK	47.5566	121.808	1.35689	3.63772	5e-05	0.000739515	yes
XLOC_000092	XLOC_000092	FGSG_00123	CM000574.1:408802-409592	Ctrl	Folsomia	OK	1.00318	3.21241	1.67907	0.805687	0.3425	0.59445	no
XLOC_000093	XLOC_000093	FGSG_00124	CM000574.1:415139-416099	Ctrl	Folsomia	OK	3.6404	2.78998	-0.383842	-0.354785	0.4782	0.701445	no
XLOC_000094	XLOC_000094	FGSG_00126	CM000574.1:418704-421270	Ctrl	Folsomia	NOTEST	0.290989	0.195654	-0.572663	0	1	1	no
XLOC_000095	XLOC_000095	FGSG_00131	CM000574.1:429855-430497	Ctrl	Folsomia	NOTEST	0	0.0149318	inf	0	1	1	no
XLOC_000096	XLOC_000096	FGSG_00132	CM000574.1:430968-431924	Ctrl	Folsomia	OK	0.626983	0.205237	-1.61114	-0.583866	0.48535	0.706075	no
XLOC_000097	XLOC_000097	FGSG_11680	CM000574.1:432892-435165	Ctrl	Folsomia	NOTEST	0	0	0	0	1	1	no
XLOC_000098	XLOC_000098	FGSG_11681	CM000574.1:435417-436392	Ctrl	Folsomia	OK	0.498856	0.958044	0.941467	0.440499	0.42715	0.667089	no
XLOC_000099	XLOC_000099	FGSG_00134	CM000574.1:437774-438188	Ctrl	Folsomia	NOTEST	0	0	0	0	1	1	no
XLOC_000100	XLOC_000100	FGSG_00138	CM000574.1:448488-449707	Ctrl	Folsomia	OK	22.4984	17.9397	-0.32667	-0.676377	0.18075	0.428702	no
XLOC_000101	XLOC_000101	FGSG_00139	CM000574.1:450146-451706	Ctrl	Folsomia	OK	23.9511	19.5188	-0.29523	-0.710611	0.15485	0.39015	no
XLOC_000102	XLOC_000102	FGSG_11682	CM000574.1:461255-461579	Ctrl	Folsomia	NOTEST	0	0	0	0	1	1	no
XLOC_000103	XLOC_000103	FGSG_00143	CM000574.1:467266-471351	Ctrl	Folsomia	NOTEST	0.00296617	0.144815	5.60947	0	1	1	no
XLOC_000104	XLOC_000104	FGSG_11683	CM000574.1:479156-481364	Ctrl	Folsomia	NOTEST	0.125968	0.184224	0.548405	0	1	1	no
XLOC_000105	XLOC_000105	FGSG_11684	CM000574.1:481716-482682	Ctrl	Folsomia	OK	4.98418	6.85755	0.460339	0.581599	0.2189	0.475879	no
XLOC_000106	XLOC_000106	FGSG_00148	CM000574.1:485696-487392	Ctrl	Folsomia	OK	1.15332	0.433612	-1.41132	-0.830687	0.07475	0.252259	no
XLOC_000107	XLOC_000107	FGSG_11685	CM000574.1:487871-488638	Ctrl	Folsomia	OK	13.1808	6.0071	-1.1337	-1.39323	0.00645	0.0452663	no
XLOC_000108	XLOC_000108	FGSG_11686	CM000574.1:488783-491032	Ctrl	Folsomia	OK	5.35121	5.52208	0.0453476	0.0736807	0.87905	0.944067	no
XLOC_000109	XLOC_000109	FGSG_11687	CM000574.1:493269-493747	Ctrl	Folsomia	NOTEST	0	0	0	0	1	1	no
XLOC_000110	XLOC_000110	FGSG_00151	CM000574.1:494185-495028	Ctrl	Folsomia	NOTEST	0	0	0	0	1	1	no
XLOC_000111	XLOC_000111	FGSG_11688	CM000574.1:502931-503841	Ctrl	Folsomia	NOTEST	0.151409	0	#NAME?	0	1	1	no
XLOC_000112	XLOC_000112	FGSG_11689	CM000574.1:504508-505297	Ctrl	Folsomia	NOTEST	0	0	0	0	1	1	no
XLOC_000113	XLOC_000113	FGSG_00156	CM000574.1:506461-507018	Ctrl	Folsomia	NOTEST	0	0	0	0	1	1	no
XLOC_000114	XLOC_000114	FGSG_11690	CM000574.1:512085-516367	Ctrl	Folsomia	OK	0.467104	0.478311	0.0342067	0.0288106	0.9505	0.976425	no
XLOC_000115	XLOC_000115	FGSG_11691	CM000574.1:516897-517233	Ctrl	Folsomia	NOTEST	0	0.0489841	inf	0	1	1	no
XLOC_000116	XLOC_000116	FGSG_00162	CM000574.1:523295-524779	Ctrl	Folsomia	NOTEST	0.200603	0.0306255	-2.71154	0	1	1	no
XLOC_000117	XLOC_000117	FGSG_11692	CM000574.1:528584-529088	Ctrl	Folsomia	NOTEST	0	0	0	0	1	1	no
XLOC_000118	XLOC_000118	FGSG_11693	CM000574.1:530434-530906	Ctrl	Folsomia	NOTEST	0	0	0	0	1	1	no
XLOC_000119	XLOC_000119	FGSG_00164	CM000574.1:531343-531697	Ctrl	Folsomia	NOTEST	0	0	0	0	1	1	no
XLOC_000120	XLOC_000120	FGSG_00165	CM000574.1:532470-533589	Ctrl	Folsomia	OK	8.31864	7.59711	-0.130898	-0.203073	0.67985	0.837018	no
XLOC_000121	XLOC_000121	FGSG_00168	CM000574.1:542656-543266	Ctrl	Folsomia	OK	137.938	178.107	0.368729	0.97932	0.0506	0.195958	no
XLOC_000122	XLOC_000122	FGSG_00169	CM000574.1:543863-545131	Ctrl	Folsomia	OK	24.3769	18.1371	-0.426571	-0.965448	0.0512	0.197468	no
XLOC_000123	XLOC_000123	FGSG_00170	CM000574.1:546095-547273	Ctrl	Folsomia	OK	114.698	104.901	-0.128813	-0.37515	0.4562	0.68707	no
XLOC_000124	XLOC_000124	FGSG_00171	CM000574.1:547962-548758	Ctrl	Folsomia	OK	677.461	210.49	-1.68639	-4.71805	5e-05	0.000739515	yes
XLOC_000125	XLOC_000125	FGSG_00172	CM000574.1:556353-557347	Ctrl	Folsomia	OK	13.9639	5.97431	-1.22486	-1.58046	0.00505	0.0371992	no
XLOC_000126	XLOC_000126	FGSG_00173	CM000574.1:558542-559758	Ctrl	Folsomia	OK	16.4513	6.54714	-1.32927	-2.15202	0.00025	0.00308333	yes
XLOC_000127	XLOC_000127	FGSG_00174	CM000574.1:560637-561216	Ctrl	Folsomia	OK	14.1561	38.7849	1.45407	2.32428	0.0001	0.00137454	yes
XLOC_000128	XLOC_000128	FGSG_00176	CM000574.1:563986-565912	Ctrl	Folsomia	OK	67.5758	72.6059	0.103581	0.301241	0.541	0.746082	no
XLOC_000129	XLOC_000129	FGSG_11697	CM000574.1:568603-570281	Ctrl	Folsomia	OK	119.74	76.8872	-0.639089	-1.88776	0.0001	0.00137454	yes
XLOC_000130	XLOC_000130	FGSG_11698	CM000574.1:570653-571480	Ctrl	Folsomia	OK	22.5331	14.6032	-0.625764	-1.07224	0.02785	0.132891	no
XLOC_000131	XLOC_000131	FGSG_20500	CM000574.1:571897-572014	Ctrl	Folsomia	OK	65.1078	0	#NAME?	#NAME?	0.024	0.120213	no
XLOC_000132	XLOC_000132	FGSG_20501	CM000574.1:572084-572188	Ctrl	Folsomia	NOTEST	5.06616	0	#NAME?	0	1	1	no
XLOC_000133	XLOC_000133	FGSG_11699	CM000574.1:572717-573699	Ctrl	Folsomia	OK	29.9612	24.4607	-0.292625	-0.643063	0.19745	0.450146	no
XLOC_000134	XLOC_000134	FGSG_00181	CM000574.1:581428-581856	Ctrl	Folsomia	NOTEST	0	0.0735224	inf	0	1	1	no
XLOC_000135	XLOC_000135	FGSG_00184	CM000574.1:590570-591515	Ctrl	Folsomia	OK	79.7248	129.703	0.702108	1.99744	0.0001	0.00137454	yes
XLOC_000136	XLOC_000136	FGSG_00186	CM000574.1:593307-594927	Ctrl	Folsomia	OK	27.2636	31.2248	0.195717	0.514669	0.2972	0.556667	no
XLOC_000137	XLOC_000137	FGSG_00190	CM000574.1:604946-605666	Ctrl	Folsomia	OK	157.032	192.672	0.295088	0.839023	0.08675	0.277487	no
XLOC_000138	XLOC_000138	FGSG_00192	CM000574.1:618486-620523	Ctrl	Folsomia	OK	608.378	636.912	0.0661271	0.172772	0.723	0.860388	no
XLOC_000139	XLOC_000139	FGSG_00193	CM000574.1:620970-623397	Ctrl	Folsomia	OK	0.253465	0.603762	1.2522	0.75141	0.11175	0.320238	no
XLOC_000140	XLOC_000140	FGSG_00195	CM000574.1:626315-627753	Ctrl	Folsomia	OK	3.64106	1.3253	-1.45804	-1.27556	0.02235	0.114593	no
XLOC_000141	XLOC_000141	FGSG_00197	CM000574.1:632151-633587	Ctrl	Folsomia	OK	1.77014	9.71315	2.45608	2.75875	5e-05	0.000739515	yes
XLOC_000142	XLOC_000142	FGSG_00199	CM000574.1:636023-636650	Ctrl	Folsomia	OK	364.509	168.853	-1.11019	-3.06293	5e-05	0.000739515	yes
XLOC_000143	XLOC_000143	FGSG_00201	CM000574.1:640399-641805	Ctrl	Folsomia	OK	17.6417	23.2823	0.400251	0.885273	0.0761	0.255592	no
XLOC_000144	XLOC_000144	FGSG_11707	CM000574.1:647701-648475	Ctrl	Folsomia	OK	0.804773	0.29682	-1.43899	-0.602667	0.5013	0.718006	no
XLOC_000145	XLOC_000145	FGSG_00203	CM000574.1:648921-650928	Ctrl	Folsomia	OK	1.22348	2.53025	1.04829	1.05412	0.0447	0.180673	no
XLOC_000146	XLOC_000146	FGSG_00205	CM000574.1:657575-662398	Ctrl	Folsomia	NOTEST	0.0360828	0.0487436	0.433904	0	1	1	no
XLOC_000147	XLOC_000147	FGSG_00206	CM000574.1:663977-664370	Ctrl	Folsomia	OK	15.3026	12.917	-0.244507	-0.238108	0.6307	0.807425	no
XLOC_000148	XLOC_000148	FGSG_11710	CM000574.1:664710-665602	Ctrl	Folsomia	NOTEST	0	0	0	0	1	1	no
XLOC_000149	XLOC_000149	FGSG_11711	CM000574.1:671303-671696	Ctrl	Folsomia	OK	0	1.09492	inf	#NAME?	0.02825	0.134176	no
XLOC_000150	XLOC_000150	FGSG_11712	CM000574.1:672165-673613	Ctrl	Folsomia	NOTEST	0	0.619894	inf	0	1	1	no
XLOC_000151	XLOC_000151	FGSG_00209	CM000574.1:674518-676103	Ctrl	Folsomia	OK	13.7244	32.3833	1.23851	2.85196	5e-05	0.000739515	yes
XLOC_000152	XLOC_000152	FGSG_00212	CM000574.1:679462-680518	Ctrl	Folsomia	OK	0.654851	0.429139	-0.609724	-0.29641	0.6172	0.798842	no
XLOC_000153	XLOC_000153	FGSG_00213	CM000574.1:681048-681975	Ctrl	Folsomia	NOTEST	0	0.169581	inf	0	1	1	no
XLOC_000154	XLOC_000154	FGSG_00215	CM000574.1:683946-684159	Ctrl	Folsomia	OK	14.0576	0.581042	-4.59656	-3.93143	0.37345	0.622132	no
XLOC_000155	XLOC_000155	FGSG_00216	CM000574.1:685048-685736	Ctrl	Folsomia	NOTEST	0	0	0	0	1	1	no
XLOC_000156	XLOC_000156	FGSG_00217	CM000574.1:686425-688629	Ctrl	Folsomia	OK	10.8545	31.5977	1.54152	3.74503	5e-05	0.000739515	yes
XLOC_000157	XLOC_000157	FGSG_00219	CM000574.1:690750-692735	Ctrl	Folsomia	OK	10.1754	9.8287	-0.0500108	-0.0955487	0.84105	0.927423	no
XLOC_000158	XLOC_000158	FGSG_00220	CM000574.1:693543-695746	Ctrl	Folsomia	OK	1.60774	1.72475	0.101353	0.110765	0.81555	0.912738	no
XLOC_000159	XLOC_000159	FGSG_00221	CM000574.1:697332-697689	Ctrl	Folsomia	OK	1264.28	2653.2	1.06942	3.16052	5e-05	0.000739515	yes
XLOC_000160	XLOC_000160	FGSG_00226	CM000574.1:706205-707855	Ctrl	Folsomia	NOTEST	0.129835	0.339029	1.38474	0	1	1	no
XLOC_000161	XLOC_000161	FGSG_00229	CM000574.1:715951-717694	Ctrl	Folsomia	OK	2.76645	7.35367	1.41043	1.95323	0.0002	0.00252744	yes
XLOC_000162	XLOC_000162	FGSG_11717	CM000574.1:719987-720353	Ctrl	Folsomia	NOTEST	0	0	0	0	1	1	no
XLOC_000163	XLOC_000163	FGSG_11718	CM000574.1:720580-721053	Ctrl	Folsomia	NOTEST	0	0	0	0	1	1	no
XLOC_000164	XLOC_000164	FGSG_00231	CM000574.1:722450-723615	Ctrl	Folsomia	OK	0.979758	0.917258	-0.0950972	-0.0534295	0.91665	0.961847	no
XLOC_000165	XLOC_000165	FGSG_11719	CM000574.1:725181-725859	Ctrl	Folsomia	NOTEST	0	0	0	0	1	1	no
XLOC_000166	XLOC_000166	FGSG_00235	CM000574.1:729756-730944	Ctrl	Folsomia	OK	2.04076	1.84037	-0.149107	-0.113452	0.815	0.912338	no
XLOC_000167	XLOC_000167	FGSG_00236	CM000574.1:731601-732791	Ctrl	Folsomia	NOTEST	0.194776	0.219784	0.174272	0	1	1	no
XLOC_000168	XLOC_000168	FGSG_00237	CM000574.1:733232-734836	Ctrl	Folsomia	OK	0.287305	1.2056	2.06909	1.08905	0.29075	0.550892	no
XLOC_000169	XLOC_000169	FGSG_11723	CM000574.1:739589-739928	Ctrl	Folsomia	OK	192.38	144.198	-0.41591	-0.935215	0.05935	0.218592	no
XLOC_000170	XLOC_000170	FGSG_00239	CM000574.1:743890-744214	Ctrl	Folsomia	OK	2.97005	9.34286	1.65338	1.18123	0.31755	0.573277	no
XLOC_000171	XLOC_000171	FGSG_11724	CM000574.1:744835-745812	Ctrl	Folsomia	OK	43.4196	21.0107	-1.04722	-2.28726	5e-05	0.000739515	yes
XLOC_000172	XLOC_000172	FGSG_00240	CM000574.1:747856-748228	Ctrl	Folsomia	OK	12.2672	7.42911	-0.723543	-0.651365	0.23525	0.494928	no
XLOC_000173	XLOC_000173	FGSG_11725	CM000574.1:750759-751329	Ctrl	Folsomia	NOTEST	0	0.176771	inf	0	1	1	no
XLOC_000174	XLOC_000174	FGSG_11726	CM000574.1:751907-752633	Ctrl	Folsomia	NOTEST	0	0	0	0	1	1	no
XLOC_000175	XLOC_000175	FGSG_00242	CM000574.1:754189-755494	Ctrl	Folsomia	NOTEST	0	0	0	0	1	1	no
XLOC_000176	XLOC_000176	FGSG_11728	CM000574.1:756800-757418	Ctrl	Folsomia	OK	3.15419	1.87392	-0.75121	-0.461476	0.341	0.592849	no
XLOC_000177	XLOC_000177	FGSG_00243	CM000574.1:760848-763069	Ctrl	Folsomia	OK	62.8047	48.346	-0.377476	-1.07677	0.0288	0.135987	no
XLOC_000178	XLOC_000178	FGSG_11729	CM000574.1:764536-765542	Ctrl	Folsomia	OK	210.711	175.817	-0.261193	-0.779723	0.11775	0.329647	no
XLOC_000179	XLOC_000179	FGSG_20502	CM000574.1:765620-765703	Ctrl	Folsomia	NOTEST	0	0	0	0	1	1	no
XLOC_000180	XLOC_000180	FGSG_11730	CM000574.1:766551-767058	Ctrl	Folsomia	NOTEST	0.236184	0.320639	0.441038	0	1	1	no
XLOC_000181	XLOC_000181	FGSG_00246	CM000574.1:770214-771102	Ctrl	Folsomia	OK	6.78436	3.19777	-1.08515	-1.09532	0.04115	0.171692	no
XLOC_000182	XLOC_000182	FGSG_00248	CM000574.1:778344-782359	Ctrl	Folsomia	OK	5.56365	6.42475	0.207609	0.439252	0.37745	0.624747	no
XLOC_000183	XLOC_000183	FGSG_00249	CM000574.1:783526-784480	Ctrl	Folsomia	OK	136.216	149.718	0.136346	0.400929	0.41525	0.657513	no
XLOC_000184	XLOC_000184	FGSG_11733	CM000574.1:786112-787845	Ctrl	Folsomia	OK	0.606856	1.44065	1.2473	0.80084	0.10945	0.31683	no
XLOC_000185	XLOC_000185	FGSG_11734	CM000574.1:788333-789077	Ctrl	Folsomia	OK	3.91565	3.73795	-0.0670036	-0.0586964	0.9096	0.958524	no
XLOC_000186	XLOC_000186	FGSG_00251	CM000574.1:791413-794257	Ctrl	Folsomia	NOTEST	0	0.0073188	inf	0	1	1	no
XLOC_000187	XLOC_000187	FGSG_00253	CM000574.1:797639-798671	Ctrl	Folsomia	NOTEST	0	0.117614	inf	0	1	1	no
XLOC_000188	XLOC_000188	FGSG_00254	CM000574.1:799623-800061	Ctrl	Folsomia	NOTEST	0.122732	0	#NAME?	0	1	1	no
XLOC_000189	XLOC_000189	FGSG_00255	CM000574.1:801233-802324	Ctrl	Folsomia	OK	0.596609	0.140835	-2.08278	-0.727588	0.1762	0.422708	no
XLOC_000190	XLOC_000190	FGSG_00259	CM000574.1:808353-810220	Ctrl	Folsomia	OK	12.407	15.5182	0.322805	0.734303	0.1381	0.362264	no
XLOC_000191	XLOC_000191	FGSG_00262	CM000574.1:816326-817406	Ctrl	Folsomia	OK	0.457982	0.0815152	-2.49015	-0.742509	0.37435	0.622721	no
XLOC_000192	XLOC_000192	FGSG_00266	CM000574.1:828039-830019	Ctrl	Folsomia	OK	0.713773	0.959181	0.426337	0.326301	0.47735	0.701091	no
XLOC_000193	XLOC_000193	FGSG_00268	CM000574.1:833091-834359	Ctrl	Folsomia	OK	10.5545	5.3511	-0.979957	-1.48523	0.00275	0.0230906	no
XLOC_000194	XLOC_000194	FGSG_00270	CM000574.1:838526-841188	Ctrl	Folsomia	OK	5.39731	3.63892	-0.56873	-0.999745	0.04865	0.190962	no
XLOC_000195	XLOC_000195	FGSG_11737	CM000574.1:842104-842287	Ctrl	Folsomia	OK	4.34543	27.5149	2.66264	13.5287	0.3508	0.60109	no
XLOC_000196	XLOC_000196	FGSG_11738	CM000574.1:844214-844559	Ctrl	Folsomia	NOTEST	0	0	0	0	1	1	no
XLOC_000197	XLOC_000197	FGSG_00271	CM000574.1:845734-848286	Ctrl	Folsomia	OK	54.5692	78.4864	0.524357	1.57258	0.0015	0.0141063	no
XLOC_000198	XLOC_000198	FGSG_00272	CM000574.1:848728-849821	Ctrl	Folsomia	OK	3.41765	2.47968	-0.462854	-0.425144	0.38315	0.629564	no
XLOC_000199	XLOC_000199	FGSG_00273	CM000574.1:850919-851804	Ctrl	Folsomia	OK	3.46252	3.11365	-0.153215	-0.133101	0.7952	0.90161	no
XLOC_000200	XLOC_000200	FGSG_00275	CM000574.1:857054-857749	Ctrl	Folsomia	OK	17.5875	13.0543	-0.430025	-0.583531	0.2262	0.484837	no
XLOC_000201	XLOC_000201	FGSG_00277	CM000574.1:861663-862083	Ctrl	Folsomia	OK	612.53	519.836	-0.236724	-0.699744	0.1579	0.395175	no
XLOC_000202	XLOC_000202	FGSG_00278	CM000574.1:864019-865646	Ctrl	Folsomia	OK	450.839	428.277	-0.0740652	-0.211865	0.6645	0.827114	no
XLOC_000203	XLOC_000203	FGSG_00279	CM000574.1:867038-868001	Ctrl	Folsomia	OK	74.2822	75.4175	0.0218843	0.0598529	0.9008	0.953883	no
XLOC_000204	XLOC_000204	FGSG_00281	CM000574.1:871403-872899	Ctrl	Folsomia	OK	34.8152	30.5957	-0.18639	-0.470693	0.3427	0.594605	no
XLOC_000205	XLOC_000205	FGSG_00282	CM000574.1:877765-878314	Ctrl	Folsomia	OK	9.20877	4.88206	-0.915518	-0.75373	0.1335	0.354482	no
XLOC_000206	XLOC_000206	FGSG_00286	CM000574.1:894121-895676	Ctrl	Folsomia	OK	126.55	127.168	0.00702126	0.0210273	0.96655	0.983685	no
XLOC_000207	XLOC_000207	FGSG_00288	CM000574.1:899953-901071	Ctrl	Folsomia	OK	13.6761	8.2875	-0.722648	-1.07621	0.0266	0.128778	no
XLOC_000208	XLOC_000208	FGSG_11742	CM000574.1:906142-913218	Ctrl	Folsomia	OK	27.5059	15.8596	-0.794384	-2.339	5e-05	0.000739515	yes
XLOC_000209	XLOC_000209	FGSG_11743	CM000574.1:913666-914926	Ctrl	Folsomia	OK	15.094	14.5804	-0.0499418	-0.102797	0.8382	0.925547	no
XLOC_000210	XLOC_000210	FGSG_00292	CM000574.1:916189-918499	Ctrl	Folsomia	OK	4.64804	4.42349	-0.0714357	-0.122384	0.80055	0.904834	no
XLOC_000211	XLOC_000211	FGSG_00294	CM000574.1:923495-925381	Ctrl	Folsomia	OK	16.4737	12.2955	-0.422036	-0.970894	0.05195	0.199136	no
XLOC_000212	XLOC_000212	FGSG_00295	CM000574.1:926008-926476	Ctrl	Folsomia	OK	17.1589	36.0184	1.06977	1.47655	0.0056	0.0404584	no
XLOC_000213	XLOC_000213	FGSG_00296	CM000574.1:927150-928961	Ctrl	Folsomia	OK	16.699	26.4502	0.663516	1.64863	0.0005	0.00563686	yes
XLOC_000214	XLOC_000214	FGSG_00299	CM000574.1:937342-940986	Ctrl	Folsomia	OK	184.081	165.572	-0.152886	-0.439779	0.37395	0.622414	no
XLOC_000215	XLOC_000215	FGSG_00304	CM000574.1:948925-949846	Ctrl	Folsomia	OK	46.2558	40.1795	-0.203175	-0.481464	0.3271	0.580579	no
XLOC_000216	XLOC_000216	FGSG_00306	CM000574.1:952231-953841	Ctrl	Folsomia	OK	100.718	107.343	0.0919099	0.27431	0.58515	0.778246	no
XLOC_000217	XLOC_000217	FGSG_00308	CM000574.1:959490-961064	Ctrl	Folsomia	OK	124.026	126.537	0.0289177	0.0866816	0.86015	0.935793	no
XLOC_000218	XLOC_000218	FGSG_00311	CM000574.1:967120-967672	Ctrl	Folsomia	OK	6.96316	11.3681	0.707178	0.573063	0.23235	0.492038	no
XLOC_000219	XLOC_000219	FGSG_00314	CM000574.1:974989-976809	Ctrl	Folsomia	OK	1064.81	850.804	-0.323701	-0.79701	0.1064	0.311472	no
XLOC_000220	XLOC_000220	FGSG_00318	CM000574.1:997473-998837	Ctrl	Folsomia	OK	29.5401	10.9635	-1.42997	-2.98461	5e-05	0.000739515	yes
XLOC_000221	XLOC_000221	FGSG_00321	CM000574.1:1003854-1005048	Ctrl	Folsomia	OK	30.5492	31.4855	0.0435519	0.106	0.82945	0.921203	no
XLOC_000222	XLOC_000222	FGSG_00322	CM000574.1:1005736-1007214	Ctrl	Folsomia	NOTEST	0.0559723	0.33924	2.59952	0	1	1	no
XLOC_000223	XLOC_000223	FGSG_00324	CM000574.1:1009142-1016482	Ctrl	Folsomia	OK	3.53031	3.63921	0.0438295	0.100747	0.83845	0.925732	no
XLOC_000224	XLOC_000224	FGSG_00325	CM000574.1:1016914-1017342	Ctrl	Folsomia	OK	56.3979	48.4963	-0.217768	-0.316876	0.50965	0.724064	no
XLOC_000225	XLOC_000225	FGSG_00328	CM000574.1:1025913-1026770	Ctrl	Folsomia	OK	80.5912	77.4796	-0.0568073	-0.151537	0.75945	0.884318	no
XLOC_000226	XLOC_000226	FGSG_00329	CM000574.1:1027188-1028367	Ctrl	Folsomia	OK	14.2733	8.95685	-0.672254	-1.16007	0.01785	0.0976429	no
XLOC_000227	XLOC_000227	FGSG_00330	CM000574.1:1031641-1034860	Ctrl	Folsomia	OK	73.3115	153.752	1.0685	3.06562	5e-05	0.000739515	yes
XLOC_000228	XLOC_000228	FGSG_11745	CM000574.1:1036531-1038525	Ctrl	Folsomia	OK	17.1547	31.678	0.884875	2.26745	5e-05	0.000739515	yes
XLOC_000229	XLOC_000229	FGSG_00333	CM000574.1:1049904-1051386	Ctrl	Folsomia	OK	28.1716	29.4433	0.0636955	0.161922	0.74145	0.872467	no
XLOC_000230	XLOC_000230	FGSG_00334	CM000574.1:1051728-1053485	Ctrl	Folsomia	OK	3.08627	4.52936	0.553443	0.775546	0.11475	0.325202	no
XLOC_000231	XLOC_000231	FGSG_00336	CM000574.1:1057881-1058538	Ctrl	Folsomia	OK	18.8836	8.96466	-1.07481	-1.22804	0.0219	0.112902	no
XLOC_000232	XLOC_000232	FGSG_00337	CM000574.1:1059633-1060948	Ctrl	Folsomia	OK	33.9995	28.3951	-0.25987	-0.645941	0.1963	0.449067	no
XLOC_000233	XLOC_000233	FGSG_11746	CM000574.1:1064407-1065007	Ctrl	Folsomia	NOTEST	0	0	0	0	1	1	no
XLOC_000234	XLOC_000234	FGSG_11747	CM000574.1:1068183-1068761	Ctrl	Folsomia	OK	6.90383	5.4575	-0.339157	-0.26241	0.58675	0.779253	no
XLOC_000235	XLOC_000235	FGSG_00340	CM000574.1:1073574-1075963	Ctrl	Folsomia	OK	2.67445	2.02655	-0.400214	-0.510949	0.28875	0.549875	no
XLOC_000236	XLOC_000236	FGSG_11748	CM000574.1:1077308-1077510	Ctrl	Folsomia	NOTEST	0	0	0	0	1	1	no
XLOC_000237	XLOC_000237	FGSG_11749	CM000574.1:1078651-1078786	Ctrl	Folsomia	NOTEST	0	0	0	0	1	1	no
XLOC_000238	XLOC_000238	FGSG_11750	CM000574.1:1079873-1081954	Ctrl	Folsomia	OK	16.9432	23.1981	0.453298	1.14101	0.0235	0.11871	no
XLOC_000239	XLOC_000239	FGSG_11751	CM000574.1:1085576-1086002	Ctrl	Folsomia	OK	0	0.983972	inf	#NAME?	0.0445	0.180317	no
XLOC_000240	XLOC_000240	FGSG_00343	CM000574.1:1095637-1098729	Ctrl	Folsomia	OK	75.277	60.759	-0.309111	-0.929118	0.06055	0.221493	no
XLOC_000241	XLOC_000241	FGSG_00346	CM000574.1:1106965-1108865	Ctrl	Folsomia	OK	59.0593	86.0577	0.543141	1.5769	0.0022	0.0192906	no
XLOC_000242	XLOC_000242	FGSG_00350	CM000574.1:1120717-1122193	Ctrl	Folsomia	OK	103.012	87.0267	-0.243279	-0.717642	0.1494	0.381875	no
XLOC_000243	XLOC_000243	FGSG_00351	CM000574.1:1123574-1125691	Ctrl	Folsomia	OK	0.870804	0.787769	-0.144575	-0.104487	0.8339	0.923328	no
XLOC_000244	XLOC_000244	FGSG_00354	CM000574.1:1137603-1138320	Ctrl	Folsomia	OK	28.7763	14.9825	-0.941606	-1.33213	0.00695	0.0479699	no
XLOC_000245	XLOC_000245	FGSG_00355	CM000574.1:1144493-1146960	Ctrl	Folsomia	OK	27.0152	20.1352	-0.424055	-1.14236	0.02285	0.116469	no
XLOC_000246	XLOC_000246	FGSG_11754	CM000574.1:1147805-1149164	Ctrl	Folsomia	OK	68.6274	67.4993	-0.0239121	-0.0680614	0.8871	0.946981	no
XLOC_000247	XLOC_000247	FGSG_11755	CM000574.1:1149769-1152226	Ctrl	Folsomia	OK	7.82797	4.96737	-0.656154	-1.24838	0.01365	0.0812877	no
XLOC_000248	XLOC_000248	FGSG_00357	CM000574.1:1153133-1153898	Ctrl	Folsomia	OK	16.9396	17.318	0.0318684	0.0548334	0.9118	0.959641	no
XLOC_000249	XLOC_000249	FGSG_00359	CM000574.1:1155863-1158489	Ctrl	Folsomia	OK	17.7398	16.2073	-0.13035	-0.339331	0.4928	0.71181	no
XLOC_000250	XLOC_000250	FGSG_00360	CM000574.1:1159166-1162667	Ctrl	Folsomia	OK	31.4818	26.6764	-0.238954	-0.668598	0.17655	0.423098	no
XLOC_000251	XLOC_000251	FGSG_11756	CM000574.1:1163324-1163753	Ctrl	Folsomia	OK	27.5418	30.813	0.161915	0.238075	0.63515	0.809731	no
XLOC_000252	XLOC_000252	FGSG_00362	CM000574.1:1164666-1167177	Ctrl	Folsomia	OK	5.23213	6.22031	0.249589	0.481652	0.33125	0.584266	no
XLOC_000253	XLOC_000253	FGSG_00364	CM000574.1:1170795-1172360	Ctrl	Folsomia	OK	18.0484	16.5499	-0.125048	-0.270772	0.5784	0.77463	no
XLOC_000254	XLOC_000254	FGSG_11757	CM000574.1:1174872-1180101	Ctrl	Folsomia	OK	199.862	193.561	-0.0462094	-0.111146	0.8261	0.919152	no
XLOC_000255	XLOC_000255	FGSG_00367	CM000574.1:1180829-1182050	Ctrl	Folsomia	OK	174.75	211.879	0.277945	0.832573	0.0944	0.290749	no
XLOC_000256	XLOC_000256	FGSG_11758	CM000574.1:1185542-1186281	Ctrl	Folsomia	NOTEST	0	0.0453299	inf	0	1	1	no
XLOC_000257	XLOC_000257	FGSG_00370	CM000574.1:1191784-1192776	Ctrl	Folsomia	OK	11.8976	10.2214	-0.219072	-0.336814	0.4993	0.716597	no
XLOC_000258	XLOC_000258	FGSG_20505	CM000574.1:1197492-1197574	Ctrl	Folsomia	OK	308.241	0	#NAME?	#NAME?	0.0161	0.0916693	no
XLOC_000259	XLOC_000259	FGSG_00373	CM000574.1:1199873-1201157	Ctrl	Folsomia	OK	653.861	763.973	0.224537	0.635584	0.20285	0.456554	no
XLOC_000260	XLOC_000260	FGSG_00375	CM000574.1:1204274-1207698	Ctrl	Folsomia	OK	7.00407	6.62069	-0.0812112	-0.0421414	0.93795	0.971048	no
XLOC_000261	XLOC_000261	FGSG_00381	CM000574.1:1223130-1224135	Ctrl	Folsomia	OK	1.93073	0.531725	-1.8604	-1.02288	0.29275	0.552733	no
XLOC_000262	XLOC_000262	FGSG_00383	CM000574.1:1229480-1230278	Ctrl	Folsomia	OK	8.77743	8.54559	-0.0386187	-0.0467768	0.92605	0.966146	no
XLOC_000263	XLOC_000263	FGSG_00385	CM000574.1:1234555-1235858	Ctrl	Folsomia	OK	1131.37	1058.06	-0.0966523	-0.269047	0.5873	0.779269	no
XLOC_000264	XLOC_000264	FGSG_00386	CM000574.1:1238236-1239601	Ctrl	Folsomia	OK	31.0599	25.4508	-0.287342	-0.637312	0.1948	0.447905	no
XLOC_000265	XLOC_000265	FGSG_00389	CM000574.1:1243900-1245514	Ctrl	Folsomia	OK	7.89118	7.88291	-0.00151239	-0.00274559	0.9941	0.996661	no
XLOC_000266	XLOC_000266	FGSG_00393	CM000574.1:1258511-1259314	Ctrl	Folsomia	OK	415.977	389.491	-0.0949153	-0.282457	0.56835	0.766746	no
XLOC_000267	XLOC_000267	FGSG_00394	CM000574.1:1259702-1260191	Ctrl	Folsomia	OK	1.54362	2.42005	0.64872	0.362423	0.5801	0.775986	no
XLOC_000268	XLOC_000268	FGSG_00396	CM000574.1:1264294-1265223	Ctrl	Folsomia	OK	27.3488	22.4211	-0.286616	-0.59457	0.2371	0.497522	no
XLOC_000269	XLOC_000269	FGSG_00397	CM000574.1:1266528-1268684	Ctrl	Folsomia	OK	548.651	467.722	-0.230238	-0.631436	0.2027	0.45649	no
XLOC_000270	XLOC_000270	FGSG_00399	CM000574.1:1271674-1273763	Ctrl	Folsomia	OK	6.819	7.64146	0.16429	0.312713	0.5106	0.724957	no
XLOC_000271	XLOC_000271	FGSG_11760	CM000574.1:1275229-1277366	Ctrl	Folsomia	OK	11.8729	9.42797	-0.332653	-0.693869	0.1588	0.396035	no
XLOC_000272	XLOC_000272	FGSG_00401	CM000574.1:1277400-1277851	Ctrl	Folsomia	OK	28.7356	41.2684	0.522198	0.772616	0.11155	0.319828	no
XLOC_000273	XLOC_000273	FGSG_00402	CM000574.1:1278780-1280354	Ctrl	Folsomia	OK	24.0441	22.7195	-0.0817517	-0.190576	0.707	0.851948	no
XLOC_000274	XLOC_000274	FGSG_00403	CM000574.1:1281714-1282469	Ctrl	Folsomia	OK	0.13382	1.43472	3.4224	1.15271	0.0594	0.218704	no
XLOC_000275	XLOC_000275	FGSG_11761	CM000574.1:1291002-1291402	Ctrl	Folsomia	OK	0	5.71786	inf	#NAME?	5e-05	0.000739515	yes
XLOC_000276	XLOC_000276	FGSG_00405	CM000574.1:1293706-1295683	Ctrl	Folsomia	OK	13.7368	20.2837	0.562277	1.32047	0.00875	0.0575765	no
XLOC_000277	XLOC_000277	FGSG_11763	CM000574.1:1304436-1305263	Ctrl	Folsomia	OK	1.39603	1.77174	0.343837	0.186904	0.6334	0.808588	no
XLOC_000278	XLOC_000278	FGSG_11764	CM000574.1:1306091-1307112	Ctrl	Folsomia	NOTEST	0	0.170947	inf	0	1	1	no
XLOC_000279	XLOC_000279	FGSG_00408	CM000574.1:1307546-1312140	Ctrl	Folsomia	OK	14.1431	13.7765	-0.0378832	-0.106107	0.83125	0.922294	no
XLOC_000280	XLOC_000280	FGSG_00409	CM000574.1:1312412-1313082	Ctrl	Folsomia	OK	59.4712	106.502	0.840619	2.03799	0.0001	0.00137454	yes
XLOC_000281	XLOC_000281	FGSG_00410	CM000574.1:1316817-1317846	Ctrl	Folsomia	OK	6.46564	6.14046	-0.074446	-0.0995542	0.83345	0.922921	no
XLOC_000282	XLOC_000282	FGSG_00411	CM000574.1:1318963-1320627	Ctrl	Folsomia	NOTEST	0.212707	0.187645	-0.180866	0	1	1	no
XLOC_000283	XLOC_000283	FGSG_00413	CM000574.1:1323475-1325647	Ctrl	Folsomia	NOTEST	0.22541	0.029998	-2.90961	0	1	1	no
XLOC_000284	XLOC_000284	FGSG_00415	CM000574.1:1332281-1333756	Ctrl	Folsomia	OK	1105.29	1440.69	0.382334	0.918599	0.0664	0.233362	no
XLOC_000285	XLOC_000285	FGSG_00417	CM000574.1:1339594-1340749	Ctrl	Folsomia	OK	18.9132	12.9837	-0.542695	-1.03038	0.03675	0.159509	no
XLOC_000286	XLOC_000286	FGSG_00418	CM000574.1:1343174-1345928	Ctrl	Folsomia	OK	3.60913	3.25178	-0.150418	-0.249969	0.6129	0.796879	no
XLOC_000287	XLOC_000287	FGSG_00419	CM000574.1:1346864-1347401	Ctrl	Folsomia	OK	17	13.2557	-0.358921	-0.475426	0.3242	0.578338	no
XLOC_000288	XLOC_000288	FGSG_00421	CM000574.1:1350426-1352736	Ctrl	Folsomia	OK	1223.2	1917.9	0.648872	1.3729	0.0065	0.045504	no
XLOC_000289	XLOC_000289	FGSG_00422	CM000574.1:1357909-1359085	Ctrl	Folsomia	OK	0.726203	0.77554	0.094827	0.0556147	0.9135	0.960571	no
XLOC_000290	XLOC_000290	FGSG_00423	CM000574.1:1360200-1361595	Ctrl	Folsomia	OK	7.72047	4.70018	-0.715973	-1.0945	0.02985	0.138968	no
XLOC_000291	XLOC_000291	FGSG_00424	CM000574.1:1363644-1365126	Ctrl	Folsomia	OK	129.829	146.345	0.172758	0.521042	0.2877	0.549542	no
XLOC_000292	XLOC_000292	FGSG_00425	CM000574.1:1365825-1367682	Ctrl	Folsomia	OK	19.9275	18.7181	-0.0903206	-0.22026	0.65505	0.82165	no
XLOC_000293	XLOC_000293	FGSG_00426	CM000574.1:1367916-1368855	Ctrl	Folsomia	OK	0.760948	0.511645	-0.572654	-0.270684	0.6145	0.798066	no
XLOC_000294	XLOC_000294	FGSG_00427	CM000574.1:1369429-1370524	Ctrl	Folsomia	OK	1.32618	3.01044	1.1827	0.73633	0.14075	0.366236	no
XLOC_000295	XLOC_000295	FGSG_00429	CM000574.1:1373880-1374838	Ctrl	Folsomia	OK	353.875	452.079	0.353336	1.06039	0.0346	0.153664	no
XLOC_000296	XLOC_000296	FGSG_00430	CM000574.1:1375850-1378397	Ctrl	Folsomia	OK	62.0038	59.5346	-0.0586284	-0.173822	0.71815	0.858794	no
XLOC_000297	XLOC_000297	FGSG_00431	CM000574.1:1380401-1382315	Ctrl	Folsomia	NOTEST	0.262226	0.075602	-1.79431	0	1	1	no
XLOC_000298	XLOC_000298	FGSG_11766	CM000574.1:1396848-1397595	Ctrl	Folsomia	NOTEST	0	0	0	0	1	1	no
XLOC_000299	XLOC_000299	FGSG_00435	CM000574.1:1398942-1400195	Ctrl	Folsomia	OK	41.2495	46.2586	0.165342	0.432125	0.38365	0.629918	no
XLOC_000300	XLOC_000300	FGSG_00436	CM000574.1:1400794-1401780	Ctrl	Folsomia	OK	15.215	15.1847	-0.0028818	-0.00489911	0.9924	0.99593	no
XLOC_000301	XLOC_000301	FGSG_00437	CM000574.1:1402684-1406247	Ctrl	Folsomia	OK	3.6525	4.72817	0.372399	0.731766	0.13755	0.361493	no
XLOC_000302	XLOC_000302	FGSG_11767	CM000574.1:1407116-1407425	Ctrl	Folsomia	OK	2.59568	1.88627	-0.460578	-0.304497	0.82655	0.919249	no
XLOC_000303	XLOC_000303	FGSG_00438	CM000574.1:1408857-1410386	Ctrl	Folsomia	OK	63.0953	73.4625	0.219474	0.640136	0.19695	0.449551	no
XLOC_000304	XLOC_000304	FGSG_00440	CM000574.1:1412068-1413083	Ctrl	Folsomia	OK	31.7107	23.6872	-0.420858	-0.937981	0.0625	0.225339	no
XLOC_000305	XLOC_000305	FGSG_00442	CM000574.1:1418014-1419530	Ctrl	Folsomia	OK	37.5009	33.0562	-0.182004	-0.430435	0.3827	0.6291	no
XLOC_000306	XLOC_000306	FGSG_00444	CM000574.1:1421995-1423549	Ctrl	Folsomia	OK	73.0032	62.2436	-0.230035	-0.654255	0.18885	0.439598	no
XLOC_000307	XLOC_000307	FGSG_00445	CM000574.1:1427114-1429154	Ctrl	Folsomia	OK	14.0342	18.5959	0.406046	0.958484	0.0506	0.195958	no
XLOC_000308	XLOC_000308	FGSG_00447	CM000574.1:1431283-1432021	Ctrl	Folsomia	OK	25.2336	27.7903	0.139235	0.21682	0.65195	0.81975	no
XLOC_000309	XLOC_000309	FGSG_00449	CM000574.1:1436186-1437873	Ctrl	Folsomia	OK	13.3282	12.0446	-0.14609	-0.303305	0.53305	0.740171	no
XLOC_000310	XLOC_000310	FGSG_00450	CM000574.1:1440960-1442293	Ctrl	Folsomia	OK	513.94	474.036	-0.116604	-0.332649	0.4995	0.71661	no
XLOC_000311	XLOC_000311	FGSG_00451	CM000574.1:1443439-1444294	Ctrl	Folsomia	OK	1.32032	0.697249	-0.921136	-0.469613	0.3457	0.5977	no
XLOC_000312	XLOC_000312	FGSG_00453	CM000574.1:1446779-1447475	Ctrl	Folsomia	OK	3.11888	17.2196	2.46495	2.31986	0.0005	0.00563686	yes
XLOC_000313	XLOC_000313	FGSG_00456	CM000574.1:1454266-1454912	Ctrl	Folsomia	OK	3.78783	5.6017	0.564494	0.443899	0.3561	0.606122	no
XLOC_000314	XLOC_000314	FGSG_00457	CM000574.1:1455219-1456256	Ctrl	Folsomia	OK	4.3871	2.38703	-0.87805	-0.756256	0.1553	0.391022	no
XLOC_000315	XLOC_000315	FGSG_00459	CM000574.1:1457246-1458761	Ctrl	Folsomia	OK	5.72365	5.2379	-0.127948	-0.196651	0.6872	0.841999	no
XLOC_000316	XLOC_000316	FGSG_00462	CM000574.1:1465273-1465891	Ctrl	Folsomia	OK	32.934	33.0973	0.00713499	0.0140045	0.9774	0.987956	no
XLOC_000317	XLOC_000317	FGSG_00465	CM000574.1:1475395-1476849	Ctrl	Folsomia	OK	81.4388	85.8818	0.0766356	0.223123	0.6551	0.82165	no
XLOC_000318	XLOC_000318	FGSG_00469	CM000574.1:1484623-1486162	Ctrl	Folsomia	OK	26.9027	43.4153	0.690451	1.82631	0.0003	0.00362086	yes
XLOC_000319	XLOC_000319	FGSG_00470	CM000574.1:1488284-1489916	Ctrl	Folsomia	OK	13.2358	16.4573	0.314278	0.68314	0.15655	0.392593	no
XLOC_000320	XLOC_000320	FGSG_00471	CM000574.1:1490361-1491525	Ctrl	Folsomia	OK	749.068	873.347	0.221459	0.64146	0.19725	0.449872	no
XLOC_000321	XLOC_000321	FGSG_00474	CM000574.1:1501656-1502565	Ctrl	Folsomia	OK	11.4035	10.7613	-0.0836137	-0.127648	0.7879	0.898853	no
XLOC_000322	XLOC_000322	FGSG_00476	CM000574.1:1505001-1505886	Ctrl	Folsomia	OK	44.9904	30.8527	-0.54422	-1.18985	0.0186	0.100575	no
XLOC_000323	XLOC_000323	FGSG_00481	CM000574.1:1514417-1515179	Ctrl	Folsomia	OK	27.0649	25.264	-0.0993387	-0.191261	0.6912	0.843538	no
XLOC_000324	XLOC_000324	FGSG_00482	CM000574.1:1515684-1516451	Ctrl	Folsomia	OK	6.24829	6.38045	0.0301972	0.0295404	0.9523	0.976884	no
XLOC_000325	XLOC_000325	FGSG_00484	CM000574.1:1524959-1525667	Ctrl	Folsomia	OK	2.6433	3.18073	0.267018	0.141449	0.7825	0.895977	no
XLOC_000326	XLOC_000326	FGSG_00487	CM000574.1:1531237-1532104	Ctrl	Folsomia	OK	10.308	5.72681	-0.84796	-1.05796	0.038	0.163082	no
XLOC_000327	XLOC_000327	FGSG_00488	CM000574.1:1532692-1534321	Ctrl	Folsomia	OK	7.6609	7.85716	0.0364947	0.0609204	0.8982	0.952381	no
XLOC_000328	XLOC_000328	FGSG_00489	CM000574.1:1537170-1539794	Ctrl	Folsomia	OK	48.4204	80.76	0.738027	2.18092	5e-05	0.000739515	yes
XLOC_000329	XLOC_000329	FGSG_00493,FGSG_11772	CM000574.1:1550496-1553685	Ctrl	Folsomia	OK	37.5141	43.5427	0.214998	0.428324	0.30285	0.561008	no
XLOC_000330	XLOC_000330	FGSG_00495	CM000574.1:1553922-1556077	Ctrl	Folsomia	OK	92.6478	112.781	0.283696	0.215708	0.6547	0.82165	no
XLOC_000331	XLOC_000331	FGSG_00500	CM000574.1:1563991-1568099	Ctrl	Folsomia	OK	210.653	227.037	0.108059	0.314802	0.523	0.734775	no
XLOC_000332	XLOC_000332	FGSG_00502	CM000574.1:1569335-1572251	Ctrl	Folsomia	OK	28.0776	29.715	0.0817736	0.233305	0.64175	0.813879	no
XLOC_000333	XLOC_000333	FGSG_00503	CM000574.1:1572764-1574532	Ctrl	Folsomia	NOTEST	0.204353	0.0198616	-3.36301	0	1	1	no
XLOC_000334	XLOC_000334	FGSG_00505	CM000574.1:1578245-1578975	Ctrl	Folsomia	OK	191.523	175.438	-0.126554	-0.362131	0.46915	0.695876	no
XLOC_000335	XLOC_000335	FGSG_00509	CM000574.1:1589030-1590954	Ctrl	Folsomia	OK	58.6019	48.7726	-0.264876	-0.773688	0.1234	0.338084	no
XLOC_000336	XLOC_000336	FGSG_00510	CM000574.1:1591425-1593290	Ctrl	Folsomia	OK	154.46	158.228	0.0347726	0.0959187	0.84665	0.930145	no
XLOC_000337	XLOC_000337	FGSG_00512	CM000574.1:1593712-1595262	Ctrl	Folsomia	OK	15.339	14.5288	-0.0782833	-0.16356	0.74445	0.874479	no
XLOC_000338	XLOC_000338	FGSG_00514	CM000574.1:1596934-1601067	Ctrl	Folsomia	OK	12.7406	13.2605	0.0576992	0.150792	0.7596	0.884318	no
XLOC_000339	XLOC_000339	FGSG_11775	CM000574.1:1607354-1607871	Ctrl	Folsomia	OK	1.11993	0.0405683	-4.78691	-1.0816	0.2926	0.552634	no
XLOC_000340	XLOC_000340	FGSG_00517	CM000574.1:1613399-1614158	Ctrl	Folsomia	OK	1.34378	3.03573	1.17575	0.653283	0.35275	0.602692	no
XLOC_000341	XLOC_000341	FGSG_00519	CM000574.1:1617346-1618623	Ctrl	Folsomia	OK	19.2947	19.2046	-0.00675505	-0.0148149	0.97495	0.987286	no
XLOC_000342	XLOC_000342	FGSG_00520	CM000574.1:1619410-1621194	Ctrl	Folsomia	OK	76.6428	66.0994	-0.213512	-0.629924	0.2005	0.453526	no
XLOC_000343	XLOC_000343	FGSG_00522	CM000574.1:1623644-1624223	Ctrl	Folsomia	OK	26.3527	21.0129	-0.326671	-0.548694	0.2598	0.521718	no
XLOC_000344	XLOC_000344	FGSG_00525	CM000574.1:1636216-1638533	Ctrl	Folsomia	OK	7.71055	3.94895	-0.965365	-0.650912	0.21835	0.475593	no
XLOC_000345	XLOC_000345	FGSG_00527	CM000574.1:1646053-1647713	Ctrl	Folsomia	OK	56.2719	46.174	-0.285335	-0.758196	0.1292	0.347914	no
XLOC_000346	XLOC_000346	FGSG_11776	CM000574.1:1648265-1648622	Ctrl	Folsomia	OK	208.083	205.069	-0.0210535	-0.0521552	0.91435	0.960869	no
XLOC_000347	XLOC_000347	FGSG_11777	CM000574.1:1649381-1650181	Ctrl	Folsomia	OK	39.3887	41.7516	0.0840513	0.182972	0.71165	0.854086	no
XLOC_000348	XLOC_000348	FGSG_00528	CM000574.1:1653155-1654193	Ctrl	Folsomia	OK	7.95123	12.3144	0.6311	1.00253	0.04375	0.178819	no
XLOC_000349	XLOC_000349	FGSG_00529	CM000574.1:1658316-1660534	Ctrl	Folsomia	OK	63.6514	121.333	0.930706	2.77794	5e-05	0.000739515	yes
XLOC_000350	XLOC_000350	FGSG_00534	CM000574.1:1679950-1681678	Ctrl	Folsomia	OK	93.8168	77.7296	-0.271382	-0.80544	0.10415	0.307598	no
XLOC_000351	XLOC_000351	FGSG_00537	CM000574.1:1688108-1689690	Ctrl	Folsomia	OK	14.6404	13.944	-0.0703007	-0.152932	0.75975	0.884318	no
XLOC_000352	XLOC_000352	FGSG_00538	CM000574.1:1690380-1692161	Ctrl	Folsomia	OK	124.188	154.25	0.312743	0.941909	0.05425	0.205165	no
XLOC_000353	XLOC_000353	FGSG_00541	CM000574.1:1699372-1703510	Ctrl	Folsomia	OK	4.53816	2.48207	-0.870565	-1.57268	0.0024	0.0206119	no
XLOC_000354	XLOC_000354	FGSG_00542	CM000574.1:1703843-1705634	Ctrl	Folsomia	OK	3.36815	3.12306	-0.108998	-0.140471	0.77345	0.89171	no
XLOC_000355	XLOC_000355	FGSG_00544	CM000574.1:1710297-1710612	Ctrl	Folsomia	OK	89.0773	62.4823	-0.511609	-0.837555	0.0907	0.284159	no
XLOC_000356	XLOC_000356	FGSG_11779	CM000574.1:1713981-1714921	Ctrl	Folsomia	OK	2.09844	0.522667	-2.00535	-0.967607	0.19445	0.447465	no
XLOC_000357	XLOC_000357	FGSG_00548	CM000574.1:1726704-1729982	Ctrl	Folsomia	OK	2.02166	1.52093	-0.410586	-0.563481	0.25015	0.51073	no
XLOC_000358	XLOC_000358	FGSG_00549	CM000574.1:1730810-1731840	Ctrl	Folsomia	OK	140.489	112.693	-0.318049	-0.912666	0.0684	0.238239	no
XLOC_000359	XLOC_000359	FGSG_00551	CM000574.1:1739240-1744259	Ctrl	Folsomia	OK	2.38194	1.83664	-0.375071	-0.6592	0.1798	0.427167	no
XLOC_000360	XLOC_000360	FGSG_00553	CM000574.1:1752338-1753940	Ctrl	Folsomia	OK	16.786	16.3261	-0.040078	-0.0925174	0.8497	0.932134	no
XLOC_000361	XLOC_000361	FGSG_00556	CM000574.1:1758420-1758770	Ctrl	Folsomia	OK	362.798	530.378	0.547855	1.19134	0.017	0.0944119	no
XLOC_000362	XLOC_000362	FGSG_00559	CM000574.1:1763053-1764791	Ctrl	Folsomia	OK	92.1863	107.986	0.228222	0.680215	0.1737	0.419475	no
XLOC_000363	XLOC_000363	FGSG_00562	CM000574.1:1768338-1769651	Ctrl	Folsomia	OK	66.9487	56.9518	-0.233313	-0.651078	0.1863	0.43582	no
XLOC_000364	XLOC_000364	FGSG_00564	CM000574.1:1773362-1774807	Ctrl	Folsomia	OK	213.018	212.463	-0.00376262	-0.0113781	0.98055	0.988963	no
XLOC_000365	XLOC_000365	FGSG_11783	CM000574.1:1781084-1781408	Ctrl	Folsomia	NOTEST	0	0	0	0	1	1	no
XLOC_000366	XLOC_000366	FGSG_00565	CM000574.1:1791520-1793393	Ctrl	Folsomia	OK	8.61666	6.34125	-0.442362	-0.798003	0.1018	0.303517	no
XLOC_000367	XLOC_000367	FGSG_00567	CM000574.1:1796987-1805001	Ctrl	Folsomia	OK	1.66468	1.27407	-0.385799	-0.708901	0.15055	0.384032	no
XLOC_000368	XLOC_000368	FGSG_00569	CM000574.1:1806306-1807234	Ctrl	Folsomia	OK	8.0432	2.10806	-1.93185	-1.74678	0.00325	0.0263479	no
XLOC_000369	XLOC_000369	FGSG_00570	CM000574.1:1807480-1809968	Ctrl	Folsomia	OK	16.2931	13.2366	-0.29973	-0.746134	0.1344	0.3557	no
XLOC_000370	XLOC_000370	FGSG_00571	CM000574.1:1812394-1814043	Ctrl	Folsomia	OK	1.72058	2.75506	0.679186	0.654979	0.17845	0.425393	no
XLOC_000371	XLOC_000371	FGSG_00574	CM000574.1:1824290-1827256	Ctrl	Folsomia	OK	9.18704	9.55179	0.0561718	0.131068	0.79245	0.900426	no
XLOC_000372	XLOC_000372	FGSG_00577	CM000574.1:1837203-1837919	Ctrl	Folsomia	OK	211.768	197.769	-0.0986662	-0.284899	0.5624	0.761541	no
XLOC_000373	XLOC_000373	FGSG_00578	CM000574.1:1838764-1839855	Ctrl	Folsomia	OK	25.8979	11.7205	-1.14381	-2.06763	0.0001	0.00137454	yes
XLOC_000374	XLOC_000374	FGSG_00579	CM000574.1:1840252-1842375	Ctrl	Folsomia	OK	0.540552	0.348414	-0.633632	-0.326733	0.4657	0.693694	no
XLOC_000375	XLOC_000375	FGSG_00581	CM000574.1:1843808-1846360	Ctrl	Folsomia	OK	16.0842	12.0631	-0.415037	-1.00528	0.04195	0.173472	no
XLOC_000376	XLOC_000376	FGSG_00582	CM000574.1:1847133-1848246	Ctrl	Folsomia	OK	2.07841	2.05626	-0.0154593	-0.0133018	0.9765	0.987792	no
XLOC_000377	XLOC_000377	FGSG_00585	CM000574.1:1860832-1861534	Ctrl	Folsomia	OK	21.89	46.7797	1.09561	1.61268	0.00155	0.0144679	no
XLOC_000378	XLOC_000378	FGSG_11789	CM000574.1:1869547-1870079	Ctrl	Folsomia	OK	5.38101	7.74058	0.524564	0.471084	0.3132	0.569707	no
XLOC_000379	XLOC_000379	FGSG_00587	CM000574.1:1871035-1872345	Ctrl	Folsomia	OK	13.2737	15.7427	0.246112	0.489307	0.3156	0.571676	no
XLOC_000380	XLOC_000380	FGSG_00588,FGSG_00589	CM000574.1:1873602-1875984	Ctrl	Folsomia	OK	389.701	349.511	-0.157029	-0.446394	0.36935	0.618598	no
XLOC_000381	XLOC_000381	FGSG_00590	CM000574.1:1876682-1878721	Ctrl	Folsomia	OK	31.2247	47.017	0.590497	1.65366	0.001	0.010049	no
XLOC_000382	XLOC_000382	FGSG_00592	CM000574.1:1881886-1884874	Ctrl	Folsomia	OK	24.129	24.143	0.000832071	0.0022872	0.9966	0.997838	no
XLOC_000383	XLOC_000383	FGSG_00593	CM000574.1:1886464-1888394	Ctrl	Folsomia	OK	2.44004	2.80561	0.201411	0.240519	0.6239	0.803367	no
XLOC_000384	XLOC_000384	FGSG_00594	CM000574.1:1888913-1890321	Ctrl	Folsomia	NOTEST	0	0.271686	inf	0	1	1	no
XLOC_000385	XLOC_000385	FGSG_11790	CM000574.1:1895783-1896170	Ctrl	Folsomia	NOTEST	0.0681056	0	#NAME?	0	1	1	no
XLOC_000386	XLOC_000386	FGSG_00598	CM000574.1:1905219-1906501	Ctrl	Folsomia	OK	63.5596	43.533	-0.545999	-1.50016	0.00295	0.0244067	no
XLOC_000387	XLOC_000387	FGSG_00600	CM000574.1:1908886-1910644	Ctrl	Folsomia	OK	19.1806	22.1048	0.204712	0.494939	0.30955	0.566721	no
XLOC_000388	XLOC_000388	FGSG_00601	CM000574.1:1911980-1912349	Ctrl	Folsomia	OK	8.17722	12.9091	0.6587	0.528045	0.29745	0.556763	no
XLOC_000389	XLOC_000389	FGSG_00606	CM000574.1:1929480-1930314	Ctrl	Folsomia	OK	2.77066	1.73787	-0.672908	-0.438988	0.40815	0.653052	no
XLOC_000390	XLOC_000390	FGSG_00609	CM000574.1:1936961-1937928	Ctrl	Folsomia	OK	307.193	419.764	0.450434	1.34152	0.00635	0.0447594	no
XLOC_000391	XLOC_000391	FGSG_11793	CM000574.1:1939659-1940696	Ctrl	Folsomia	OK	35.3746	37.9217	0.10031	0.240108	0.62475	0.803646	no
XLOC_000392	XLOC_000392	FGSG_00612	CM000574.1:1942266-1944592	Ctrl	Folsomia	OK	16.2116	18.133	0.161595	0.408664	0.41095	0.655104	no
XLOC_000393	XLOC_000393	FGSG_00613	CM000574.1:1946354-1948344	Ctrl	Folsomia	OK	12.0523	16.2983	0.435414	0.987524	0.04525	0.181725	no
XLOC_000394	XLOC_000394	FGSG_00615	CM000574.1:1953505-1958092	Ctrl	Folsomia	OK	14.5784	18.9311	0.376925	1.06688	0.0344	0.153017	no
XLOC_000395	XLOC_000395	FGSG_20509	CM000574.1:1958419-1958509	Ctrl	Folsomia	NOTEST	0	0	0	0	1	1	no
XLOC_000396	XLOC_000396	FGSG_00617	CM000574.1:1968301-1971548	Ctrl	Folsomia	OK	7.05231	4.78744	-0.558842	-1.08461	0.02845	0.134898	no
XLOC_000397	XLOC_000397	FGSG_00618	CM000574.1:1975048-1978846	Ctrl	Folsomia	OK	5.98299	6.90698	0.207188	0.463759	0.33345	0.585587	no
XLOC_000398	XLOC_000398	FGSG_00619	CM000574.1:1980163-1980860	Ctrl	Folsomia	OK	9.37343	5.14042	-0.866692	-0.708858	0.1582	0.395325	no
XLOC_000399	XLOC_000399	FGSG_00620	CM000574.1:1983363-1985511	Ctrl	Folsomia	OK	130.141	123.58	-0.0746301	-0.225671	0.6472	0.816752	no
XLOC_000400	XLOC_000400	FGSG_00621	CM000574.1:1986142-1988575	Ctrl	Folsomia	OK	0.721841	0.468351	-0.624091	-0.362955	0.47105	0.696558	no
XLOC_000401	XLOC_000401	FGSG_00622	CM000574.1:1989211-1990533	Ctrl	Folsomia	OK	47.1567	35.3978	-0.413802	-1.05715	0.0346	0.153664	no
XLOC_000402	XLOC_000402	FGSG_00623	CM000574.1:1990877-1992201	Ctrl	Folsomia	OK	32.196	28.7197	-0.164841	-0.412764	0.4071	0.652019	no
XLOC_000403	XLOC_000403	FGSG_00625	CM000574.1:1995698-1998077	Ctrl	Folsomia	OK	1.75931	2.08088	0.242183	0.274675	0.5832	0.777426	no
XLOC_000404	XLOC_000404	FGSG_00627	CM000574.1:2002203-2005196	Ctrl	Folsomia	OK	6.08283	5.91414	-0.0405754	-0.0840212	0.8629	0.936853	no
XLOC_000405	XLOC_000405	FGSG_00628	CM000574.1:2005974-2006796	Ctrl	Folsomia	OK	14.996	15.5638	0.0536193	0.0923602	0.85405	0.933784	no
XLOC_000406	XLOC_000406	FGSG_00630	CM000574.1:2011006-2012125	Ctrl	Folsomia	NOTEST	0.10581	0.0281941	-1.90802	0	1	1	no
XLOC_000407	XLOC_000407	FGSG_00631	CM000574.1:2012588-2013711	Ctrl	Folsomia	OK	1297.88	1341.8	0.0480109	0.12642	0.799	0.903976	no
XLOC_000408	XLOC_000408	FGSG_00633	CM000574.1:2020667-2033055	Ctrl	Folsomia	OK	14.8306	18.6117	0.327631	0.984033	0.05025	0.195272	no
XLOC_000409	XLOC_000409	FGSG_00635	CM000574.1:2035180-2035621	Ctrl	Folsomia	OK	22.8685	24.5419	0.101882	0.141601	0.7741	0.89231	no
XLOC_000410	XLOC_000410	FGSG_00640	CM000574.1:2045836-2046623	Ctrl	Folsomia	OK	23.1829	27.0971	0.225074	0.435738	0.3736	0.62219	no
XLOC_000411	XLOC_000411	FGSG_00645	CM000574.1:2063822-2066019	Ctrl	Folsomia	OK	24.3931	21.5765	-0.177015	-0.463069	0.35195	0.602488	no
XLOC_000412	XLOC_000412	FGSG_00646	CM000574.1:2067006-2068348	Ctrl	Folsomia	OK	73.944	73.8551	-0.00173546	-0.00470991	0.9929	0.996255	no
XLOC_000413	XLOC_000413	FGSG_00647	CM000574.1:2069642-2076644	Ctrl	Folsomia	OK	13.2454	12.7426	-0.0558328	-0.158934	0.74615	0.875291	no
XLOC_000414	XLOC_000414	FGSG_00648	CM000574.1:2077189-2077525	Ctrl	Folsomia	OK	74.908	77.8276	0.0551631	0.0781754	0.86685	0.938648	no
XLOC_000415	XLOC_000415	FGSG_00652	CM000574.1:2090362-2091724	Ctrl	Folsomia	OK	6.02202	5.59788	-0.105367	-0.158084	0.7429	0.873444	no
XLOC_000416	XLOC_000416	FGSG_00654	CM000574.1:2093144-2094114	Ctrl	Folsomia	OK	31.5293	44.0264	0.481676	1.13884	0.02485	0.123051	no
XLOC_000417	XLOC_000417	FGSG_00655	CM000574.1:2096060-2097247	Ctrl	Folsomia	OK	91.3387	73.4603	-0.314262	-0.901257	0.0722	0.246454	no
XLOC_000418	XLOC_000418	FGSG_00656	CM000574.1:2097716-2098867	Ctrl	Folsomia	OK	308.071	349.532	0.182165	0.543818	0.26435	0.526321	no
XLOC_000419	XLOC_000419	FGSG_00661	CM000574.1:2120535-2122892	Ctrl	Folsomia	OK	20.9178	20.0497	-0.0611534	-0.161848	0.74285	0.873444	no
XLOC_000420	XLOC_000420	FGSG_11801	CM000574.1:2128458-2129181	Ctrl	Folsomia	OK	0.0533458	1.09562	4.36023	1.2776	0.30165	0.559704	no
XLOC_000421	XLOC_000421	FGSG_00663	CM000574.1:2136887-2140036	Ctrl	Folsomia	OK	132.932	147.37	0.148761	0.435816	0.3758	0.623287	no
XLOC_000422	XLOC_000422	FGSG_00665	CM000574.1:2140760-2143154	Ctrl	Folsomia	OK	2.60164	2.08708	-0.317939	-0.403359	0.4045	0.650125	no
XLOC_000423	XLOC_000423	FGSG_00668	CM000574.1:2151121-2151454	Ctrl	Folsomia	NOTEST	0	0	0	0	1	1	no
XLOC_000424	XLOC_000424	FGSG_11802	CM000574.1:2153092-2153419	Ctrl	Folsomia	OK	0.144397	3.70969	4.68319	1.8688	0.4277	0.667579	no
XLOC_000425	XLOC_000425	FGSG_00669	CM000574.1:2156795-2161594	Ctrl	Folsomia	OK	6.88371	7.25819	0.0764231	0.190245	0.6973	0.846405	no
XLOC_000426	XLOC_000426	FGSG_00672	CM000574.1:2165298-2169817	Ctrl	Folsomia	OK	2.60052	2.17293	-0.259158	-0.457058	0.3567	0.606686	no
XLOC_000427	XLOC_000427	FGSG_00673	CM000574.1:2170669-2171608	Ctrl	Folsomia	OK	3.95259	5.3438	0.435067	0.47004	0.34	0.592114	no
XLOC_000428	XLOC_000428	FGSG_00674	CM000574.1:2173041-2174113	Ctrl	Folsomia	OK	0.48539	0.544124	0.164791	0.0744967	0.88715	0.946981	no
XLOC_000429	XLOC_000429	FGSG_11803	CM000574.1:2176165-2178670	Ctrl	Folsomia	OK	13.9459	9.629	-0.534385	-1.20147	0.01335	0.0800503	no
XLOC_000430	XLOC_000430	FGSG_00677	CM000574.1:2179116-2181183	Ctrl	Folsomia	OK	124.888	126.121	0.0141759	0.0429621	0.92875	0.967315	no
XLOC_000431	XLOC_000431	FGSG_11805	CM000574.1:2184917-2186431	Ctrl	Folsomia	OK	22.1755	22.5379	0.0233855	0.0567966	0.91295	0.960224	no
XLOC_000432	XLOC_000432	FGSG_11806	CM000574.1:2187004-2187945	Ctrl	Folsomia	OK	2.04569	0.946908	-1.11129	-0.686171	0.1451	0.373762	no
XLOC_000433	XLOC_000433	FGSG_00683	CM000574.1:2198795-2199866	Ctrl	Folsomia	OK	21.4587	21.2488	-0.0141825	-0.0306524	0.9507	0.976425	no
XLOC_000434	XLOC_000434	FGSG_00684	CM000574.1:2200437-2202070	Ctrl	Folsomia	OK	15.5408	11.347	-0.453748	-0.946698	0.05735	0.213737	no
XLOC_000435	XLOC_000435	FGSG_00687	CM000574.1:2206572-2207133	Ctrl	Folsomia	OK	152.176	186.78	0.295598	0.614351	0.21845	0.475593	no
XLOC_000436	XLOC_000436	FGSG_00688	CM000574.1:2208945-2211298	Ctrl	Folsomia	OK	70.0859	66.7308	-0.0707707	-0.211242	0.67495	0.833349	no
XLOC_000437	XLOC_000437	FGSG_00691	CM000574.1:2220060-2220958	Ctrl	Folsomia	OK	58.7136	48.99	-0.261207	-0.658909	0.18045	0.42808	no
XLOC_000438	XLOC_000438	FGSG_00692	CM000574.1:2224771-2225860	Ctrl	Folsomia	OK	1.2975	1.23036	-0.0766561	-0.0426757	0.93515	0.970049	no
XLOC_000439	XLOC_000439	FGSG_11809	CM000574.1:2226366-2227460	Ctrl	Folsomia	NOTEST	0	0	0	0	1	1	no
XLOC_000440	XLOC_000440	FGSG_00693	CM000574.1:2239681-2241047	Ctrl	Folsomia	OK	28.8273	32.3538	0.166498	0.417014	0.399	0.645146	no
XLOC_000441	XLOC_000441	FGSG_00695	CM000574.1:2243041-2245082	Ctrl	Folsomia	OK	13.2252	12.4976	-0.0816346	-0.18851	0.6986	0.847345	no
XLOC_000442	XLOC_000442	FGSG_00696	CM000574.1:2245379-2247339	Ctrl	Folsomia	OK	3.19077	2.67852	-0.252469	-0.333034	0.4933	0.712133	no
XLOC_000443	XLOC_000443	FGSG_00701	CM000574.1:2272900-2274152	Ctrl	Folsomia	OK	4.95933	0.654416	-2.92186	-1.95748	0.0009	0.0091914	yes
XLOC_000444	XLOC_000444	FGSG_00703	CM000574.1:2294419-2295832	Ctrl	Folsomia	OK	10.3236	12.3851	0.26265	0.511445	0.2997	0.557277	no
XLOC_000445	XLOC_000445	FGSG_00705	CM000574.1:2298766-2300859	Ctrl	Folsomia	OK	6.59451	7.40156	0.166564	0.318308	0.5141	0.727729	no
XLOC_000446	XLOC_000446	FGSG_00706	CM000574.1:2301894-2303851	Ctrl	Folsomia	OK	16.8692	17.8486	0.0814201	0.198611	0.6958	0.845646	no
XLOC_000447	XLOC_000447	FGSG_11813	CM000574.1:2304064-2304481	Ctrl	Folsomia	OK	0.809414	0	#NAME?	#NAME?	0.0226	0.11556	no
XLOC_000448	XLOC_000448	FGSG_00708	CM000574.1:2307807-2311496	Ctrl	Folsomia	OK	17.4557	18.987	0.121307	0.0741436	0.8794	0.944067	no
XLOC_000449	XLOC_000449	FGSG_11814	CM000574.1:2316285-2320264	Ctrl	Folsomia	OK	6.60858	5.03356	-0.392762	-0.866446	0.0823	0.269439	no
XLOC_000450	XLOC_000450	FGSG_11815	CM000574.1:2321094-2322909	Ctrl	Folsomia	OK	18.4145	35.2759	0.937838	2.42991	5e-05	0.000739515	yes
XLOC_000451	XLOC_000451	FGSG_00713	CM000574.1:2325506-2327894	Ctrl	Folsomia	OK	4.23694	6.10526	0.527032	0.934522	0.05835	0.216108	no
XLOC_000452	XLOC_000452	FGSG_11816	CM000574.1:2328599-2328945	Ctrl	Folsomia	OK	0	2.08955	inf	#NAME?	0.0524	0.200249	no
XLOC_000453	XLOC_000453	FGSG_00714	CM000574.1:2330299-2332600	Ctrl	Folsomia	OK	78.5981	106.154	0.433597	1.30205	0.00915	0.0595146	no
XLOC_000454	XLOC_000454	FGSG_00716	CM000574.1:2335198-2337949	Ctrl	Folsomia	OK	8.20458	9.71597	0.243929	0.551448	0.25915	0.52121	no
XLOC_000455	XLOC_000455	FGSG_00719	CM000574.1:2343151-2345560	Ctrl	Folsomia	OK	15.1239	18.375	0.280914	0.705286	0.1563	0.392402	no
XLOC_000456	XLOC_000456	FGSG_11817	CM000574.1:2349196-2349687	Ctrl	Folsomia	OK	2.25856	0.735721	-1.61817	-0.811636	0.40985	0.654658	no
XLOC_000457	XLOC_000457	FGSG_00720	CM000574.1:2354808-2357034	Ctrl	Folsomia	OK	5.14949	4.95326	-0.0560535	-0.0965909	0.84485	0.929524	no
XLOC_000458	XLOC_000458	FGSG_00721	CM000574.1:2359334-2363029	Ctrl	Folsomia	OK	13.483	11.5182	-0.227224	-0.584861	0.2401	0.500837	no
XLOC_000459	XLOC_000459	FGSG_00725	CM000574.1:2374841-2376819	Ctrl	Folsomia	OK	0.556652	1.8205	1.70949	1.1161	0.05	0.194905	no
XLOC_000460	XLOC_000460	FGSG_00726	CM000574.1:2377709-2379494	Ctrl	Folsomia	OK	23.1222	17.7002	-0.38551	-0.960873	0.05215	0.199631	no
XLOC_000461	XLOC_000461	FGSG_00729	CM000574.1:2392925-2395009	Ctrl	Folsomia	OK	76.0685	69.878	-0.12246	-0.360464	0.4639	0.692733	no
XLOC_000462	XLOC_000462	FGSG_00730	CM000574.1:2395775-2397109	Ctrl	Folsomia	OK	36.6699	29.2974	-0.323823	-0.804472	0.10575	0.310213	no
XLOC_000463	XLOC_000463	FGSG_00731	CM000574.1:2397721-2399081	Ctrl	Folsomia	OK	90.2123	108.312	0.263796	0.778337	0.11865	0.331485	no
XLOC_000464	XLOC_000464	FGSG_00732	CM000574.1:2399568-2402939	Ctrl	Folsomia	OK	4.8802	4.66617	-0.0647021	-0.128456	0.8021	0.905498	no
XLOC_000465	XLOC_000465	FGSG_00735	CM000574.1:2406685-2407687	Ctrl	Folsomia	OK	12.964	48.7854	1.91194	3.66599	5e-05	0.000739515	yes
XLOC_000466	XLOC_000466	FGSG_00736	CM000574.1:2408198-2409513	Ctrl	Folsomia	OK	18.8159	23.3602	0.312097	0.708657	0.14955	0.382172	no
XLOC_000467	XLOC_000467	FGSG_00737	CM000574.1:2413288-2417557	Ctrl	Folsomia	OK	3.25353	4.964	0.609496	1.23198	0.01465	0.0854394	no
XLOC_000468	XLOC_000468	FGSG_00739	CM000574.1:2424718-2426504	Ctrl	Folsomia	OK	37.7087	41.3089	0.131558	0.365046	0.45725	0.687917	no
XLOC_000469	XLOC_000469	FGSG_00742	CM000574.1:2434008-2436671	Ctrl	Folsomia	OK	6.3229	2.09385	-1.59443	-2.19137	5e-05	0.000739515	yes
XLOC_000470	XLOC_000470	FGSG_00744	CM000574.1:2438097-2440040	Ctrl	Folsomia	OK	13.2948	17.2205	0.373268	0.867555	0.0805	0.265471	no
XLOC_000471	XLOC_000471	FGSG_00746	CM000574.1:2442796-2444356	Ctrl	Folsomia	OK	91.9271	91.1674	-0.0119734	-0.0356016	0.9442	0.972642	no
XLOC_000472	XLOC_000472	FGSG_00747	CM000574.1:2444771-2445942	Ctrl	Folsomia	OK	79.7384	91.3713	0.196466	0.555594	0.26585	0.527911	no
XLOC_000473	XLOC_000473	FGSG_00749	CM000574.1:2450010-2451510	Ctrl	Folsomia	OK	7.28612	7.19634	-0.017886	-0.0305845	0.9511	0.97648	no
XLOC_000474	XLOC_000474	FGSG_00752	CM000574.1:2455017-2457385	Ctrl	Folsomia	OK	5.08873	4.36132	-0.222542	-0.37329	0.43385	0.672066	no
XLOC_000475	XLOC_000475	FGSG_11820	CM000574.1:2459779-2461270	Ctrl	Folsomia	OK	151.147	133.749	-0.176424	-0.532278	0.28005	0.541622	no
XLOC_000476	XLOC_000476	FGSG_11821	CM000574.1:2461887-2468731	Ctrl	Folsomia	OK	3.26496	4.23274	0.374527	0.669624	0.1712	0.416051	no
XLOC_000477	XLOC_000477	FGSG_11822	CM000574.1:2469454-2471423	Ctrl	Folsomia	OK	12.5014	4.39357	-1.50862	-2.51091	5e-05	0.000739515	yes
XLOC_000478	XLOC_000478	FGSG_00756	CM000574.1:2472070-2473283	Ctrl	Folsomia	OK	157.859	151.748	-0.056956	-0.0915778	0.8552	0.934283	no
XLOC_000479	XLOC_000479	FGSG_00758	CM000574.1:2473484-2475012	Ctrl	Folsomia	OK	16.0873	14.5564	-0.14427	-0.3157	0.5179	0.730928	no
XLOC_000480	XLOC_000480	FGSG_11823	CM000574.1:2475434-2475779	Ctrl	Folsomia	OK	1.09978	2.24305	1.02825	0.467603	0.62695	0.804998	no
XLOC_000481	XLOC_000481	FGSG_00762	CM000574.1:2482293-2483166	Ctrl	Folsomia	OK	112.716	125.749	0.157857	0.440352	0.3753	0.622915	no
XLOC_000482	XLOC_000482	FGSG_00764	CM000574.1:2485740-2486586	Ctrl	Folsomia	OK	1.97544	1.19253	-0.728152	-0.374805	0.4482	0.681628	no
XLOC_000483	XLOC_000483	FGSG_00768	CM000574.1:2499762-2501297	Ctrl	Folsomia	OK	21.1367	17.6881	-0.256971	-0.591516	0.23325	0.492755	no
XLOC_000484	XLOC_000484	FGSG_00769	CM000574.1:2501860-2502999	Ctrl	Folsomia	OK	173.252	194.351	0.165793	0.494206	0.3195	0.57422	no
XLOC_000485	XLOC_000485	FGSG_00771	CM000574.1:2505914-2507298	Ctrl	Folsomia	OK	75.1079	75.8343	0.013886	0.0400976	0.9328	0.968859	no
XLOC_000486	XLOC_000486	FGSG_00772	CM000574.1:2507583-2508114	Ctrl	Folsomia	OK	0.750068	0	#NAME?	#NAME?	0.02635	0.128062	no
XLOC_000487	XLOC_000487	FGSG_00773	CM000574.1:2509865-2510506	Ctrl	Folsomia	OK	2.0927	1.08568	-0.946766	-0.543988	0.508	0.723085	no
XLOC_000488	XLOC_000488	FGSG_00774	CM000574.1:2511182-2513015	Ctrl	Folsomia	OK	3.27135	4.17762	0.352796	0.506599	0.2881	0.54975	no
XLOC_000489	XLOC_000489	FGSG_00777	CM000574.1:2519165-2521858	Ctrl	Folsomia	OK	1739.15	1910.6	0.135641	0.279781	0.5707	0.768691	no
XLOC_000490	XLOC_000490	FGSG_00779	CM000574.1:2522844-2523523	Ctrl	Folsomia	OK	1.06499	0.0533552	-4.31906	-1.11775	0.3606	0.610101	no
XLOC_000491	XLOC_000491	FGSG_00781	CM000574.1:2526508-2527945	Ctrl	Folsomia	OK	154.874	169.899	0.133579	0.402992	0.41555	0.657567	no
XLOC_000492	XLOC_000492	FGSG_00782	CM000574.1:2528360-2529467	Ctrl	Folsomia	OK	8.15699	3.98814	-1.03232	-1.29681	0.0136	0.0811613	no
XLOC_000493	XLOC_000493	FGSG_00785	CM000574.1:2533618-2534259	Ctrl	Folsomia	OK	3.03069	2.15217	-0.493852	-0.299979	0.52495	0.735543	no
XLOC_000494	XLOC_000494	FGSG_00789	CM000574.1:2547020-2548351	Ctrl	Folsomia	OK	22.5342	19.6613	-0.19676	-0.441919	0.3735	0.622132	no
XLOC_000495	XLOC_000495	FGSG_00790	CM000574.1:2548705-2549826	Ctrl	Folsomia	OK	37.2106	26.469	-0.491408	-1.07773	0.02985	0.138968	no
XLOC_000496	XLOC_000496	FGSG_00792	CM000574.1:2557768-2559640	Ctrl	Folsomia	OK	8.5219	12.9371	0.602268	1.27437	0.01005	0.0641121	no
XLOC_000497	XLOC_000497	FGSG_00794	CM000574.1:2562038-2563658	Ctrl	Folsomia	OK	9.11245	6.60554	-0.464163	-0.83488	0.0967	0.294299	no
XLOC_000498	XLOC_000498	FGSG_11826	CM000574.1:2566206-2567220	Ctrl	Folsomia	OK	1.39701	1.53636	0.137175	0.0954107	0.8279	0.920115	no
XLOC_000499	XLOC_000499	FGSG_11827	CM000574.1:2567854-2568262	Ctrl	Folsomia	OK	1.55999	0.286946	-2.44269	-0.93321	0.3616	0.61106	no
XLOC_000500	XLOC_000500	FGSG_00797	CM000574.1:2577651-2579764	Ctrl	Folsomia	OK	4.75415	4.34934	-0.128393	-0.210695	0.65335	0.820756	no
XLOC_000501	XLOC_000501	FGSG_00799	CM000574.1:2581323-2584165	Ctrl	Folsomia	OK	4.60368	1.80344	-1.35204	-2.04397	0.00025	0.00308333	yes
XLOC_000502	XLOC_000502	FGSG_00800	CM000574.1:2588045-2591026	Ctrl	Folsomia	OK	13.5813	14.6797	0.112202	0.289488	0.5512	0.753153	no
XLOC_000503	XLOC_000503	FGSG_00802	CM000574.1:2593850-2595268	Ctrl	Folsomia	OK	791.009	873.761	0.143544	0.410827	0.41045	0.654929	no
XLOC_000504	XLOC_000504	FGSG_00804	CM000574.1:2602185-2606228	Ctrl	Folsomia	OK	31.4234	32.6863	0.0568443	0.0636326	0.8894	0.947925	no
XLOC_000505	XLOC_000505	FGSG_20512	CM000574.1:2612486-2612558	Ctrl	Folsomia	NOTEST	0	0	0	0	1	1	no
XLOC_000506	XLOC_000506	FGSG_00809	CM000574.1:2619759-2620811	Ctrl	Folsomia	OK	147.046	183.085	0.316241	0.936016	0.0621	0.224508	no
XLOC_000507	XLOC_000507	FGSG_00810	CM000574.1:2621230-2622369	Ctrl	Folsomia	OK	11.469	15.8415	0.465973	0.86999	0.0791	0.261926	no
XLOC_000508	XLOC_000508	FGSG_00811	CM000574.1:2625767-2626789	Ctrl	Folsomia	OK	274.039	672.168	1.29444	3.7091	5e-05	0.000739515	yes
XLOC_000509	XLOC_000509	FGSG_00813	CM000574.1:2629462-2632186	Ctrl	Folsomia	OK	9.56039	20.0423	1.06791	2.46819	5e-05	0.000739515	yes
XLOC_000510	XLOC_000510	FGSG_00815	CM000574.1:2634452-2636678	Ctrl	Folsomia	OK	45.9261	43.288	-0.0853477	-0.0775806	0.8733	0.941549	no
XLOC_000511	XLOC_000511	FGSG_00817	CM000574.1:2651188-2653539	Ctrl	Folsomia	OK	6.2035	7.64891	0.302172	0.596794	0.2304	0.48971	no
XLOC_000512	XLOC_000512	FGSG_00818	CM000574.1:2654015-2656810	Ctrl	Folsomia	OK	72.9877	78.1497	0.0985855	0.294302	0.5571	0.757979	no
XLOC_000513	XLOC_000513	FGSG_00820	CM000574.1:2660758-2662750	Ctrl	Folsomia	OK	10.4878	9.34975	-0.165716	-0.348278	0.48885	0.708083	no
XLOC_000514	XLOC_000514	FGSG_00821	CM000574.1:2664059-2665447	Ctrl	Folsomia	OK	4.57211	6.25105	0.451239	0.515517	0.29905	0.557174	no
XLOC_000515	XLOC_000515	FGSG_00822	CM000574.1:2679436-2681547	Ctrl	Folsomia	OK	111.421	112.717	0.0166912	0.044459	0.9295	0.967568	no
XLOC_000516	XLOC_000516	FGSG_00824	CM000574.1:2682384-2685510	Ctrl	Folsomia	OK	16.9567	17.6674	0.0592328	0.159843	0.74835	0.876772	no
XLOC_000517	XLOC_000517	FGSG_00826	CM000574.1:2687103-2688228	Ctrl	Folsomia	OK	8.18238	5.03731	-0.699867	-0.988034	0.04625	0.184233	no
XLOC_000518	XLOC_000518	FGSG_00827	CM000574.1:2688877-2690575	Ctrl	Folsomia	OK	15.0885	13.5709	-0.152935	-0.345625	0.48705	0.707109	no
XLOC_000519	XLOC_000519	FGSG_00829	CM000574.1:2692874-2694953	Ctrl	Folsomia	OK	1.44617	0.997744	-0.535491	-0.490005	0.3168	0.572747	no
XLOC_000520	XLOC_000520	FGSG_11831	CM000574.1:2697358-2698171	Ctrl	Folsomia	OK	3.85211	2.71756	-0.503337	-0.35011	0.4538	0.685544	no
XLOC_000521	XLOC_000521	FGSG_11832	CM000574.1:2698255-2699695	Ctrl	Folsomia	OK	5.67459	6.00498	0.081642	0.126165	0.79755	0.903196	no
XLOC_000522	XLOC_000522	FGSG_00831	CM000574.1:2704033-2707069	Ctrl	Folsomia	OK	13.6218	15.8718	0.220542	0.574523	0.25035	0.51073	no
XLOC_000523	XLOC_000523	FGSG_00833	CM000574.1:2709107-2712149	Ctrl	Folsomia	OK	35.3505	34.79	-0.0230601	-0.0675273	0.89395	0.950428	no
XLOC_000524	XLOC_000524	FGSG_11833	CM000574.1:2714098-2714504	Ctrl	Folsomia	OK	1.69122	2.95198	0.803624	0.570308	0.7148	0.856773	no
XLOC_000525	XLOC_000525	FGSG_11834	CM000574.1:2714791-2716200	Ctrl	Folsomia	OK	9.54343	6.60205	-0.531595	-0.897538	0.0645	0.229616	no
XLOC_000526	XLOC_000526	FGSG_00837	CM000574.1:2720453-2721283	Ctrl	Folsomia	OK	19.9994	19.208	-0.0582488	-0.109673	0.8277	0.919984	no
XLOC_000527	XLOC_000527	FGSG_11837	CM000574.1:2731149-2731656	Ctrl	Folsomia	NOTEST	0	0.222857	inf	0	1	1	no
XLOC_000528	XLOC_000528	FGSG_00840	CM000574.1:2733366-2736035	Ctrl	Folsomia	OK	7.81846	6.75738	-0.21042	-0.439403	0.3698	0.61926	no
XLOC_000529	XLOC_000529	FGSG_00843	CM000574.1:2746855-2750488	Ctrl	Folsomia	OK	4.017	3.6399	-0.142221	-0.269111	0.57535	0.772771	no
XLOC_000530	XLOC_000530	FGSG_11841	CM000574.1:2766545-2772442	Ctrl	Folsomia	NOTEST	0	0	0	0	1	1	no
XLOC_000531	XLOC_000531	FGSG_00851	CM000574.1:2777307-2778309	Ctrl	Folsomia	NOTEST	0.265633	0.153604	-0.790215	0	1	1	no
XLOC_000532	XLOC_000532	FGSG_00852	CM000574.1:2781439-2783143	Ctrl	Folsomia	OK	45.5227	47.0852	0.0486885	0.136729	0.7806	0.895508	no
XLOC_000533	XLOC_000533	FGSG_00853	CM000574.1:2783839-2785917	Ctrl	Folsomia	OK	23.0746	41.2192	0.83701	1.16445	0.0224	0.114797	no
XLOC_000534	XLOC_000534	FGSG_00856	CM000574.1:2795767-2800386	Ctrl	Folsomia	OK	16.0736	14.9279	-0.106687	-0.302505	0.54305	0.74763	no
XLOC_000535	XLOC_000535	FGSG_00858	CM000574.1:2813412-2815786	Ctrl	Folsomia	OK	5.78419	2.37358	-1.28505	-1.92357	0.00035	0.00415763	yes
XLOC_000536	XLOC_000536	FGSG_11845	CM000574.1:2816317-2816704	Ctrl	Folsomia	OK	221.384	214.303	-0.0469004	-0.105755	0.83145	0.922411	no
XLOC_000537	XLOC_000537	FGSG_11846	CM000574.1:2817704-2818618	Ctrl	Folsomia	OK	5.24415	4.73167	-0.148358	-0.14673	0.76485	0.886902	no
XLOC_000538	XLOC_000538	FGSG_00860	CM000574.1:2819765-2820775	Ctrl	Folsomia	OK	51.8556	42.5127	-0.286606	-0.712933	0.15435	0.389712	no
XLOC_000539	XLOC_000539	FGSG_00863	CM000574.1:2827273-2830547	Ctrl	Folsomia	OK	199.356	223.059	0.162074	0.459427	0.3567	0.606686	no
XLOC_000540	XLOC_000540	FGSG_00865	CM000574.1:2830864-2833636	Ctrl	Folsomia	OK	18.2013	13.9882	-0.379834	-0.994186	0.05015	0.195018	no
XLOC_000541	XLOC_000541	FGSG_00867	CM000574.1:2838487-2839324	Ctrl	Folsomia	OK	0.31394	2.16855	2.78817	1.09887	0.1839	0.432447	no
XLOC_000542	XLOC_000542	FGSG_00869	CM000574.1:2841808-2845379	Ctrl	Folsomia	OK	13.8837	15.8937	0.195065	0.524713	0.2949	0.554196	no
XLOC_000543	XLOC_000543	FGSG_00870	CM000574.1:2845826-2848427	Ctrl	Folsomia	OK	10.4678	8.94144	-0.227377	-0.516495	0.29725	0.556667	no
XLOC_000544	XLOC_000544	FGSG_00871	CM000574.1:2849077-2850514	Ctrl	Folsomia	OK	65.007	69.3077	0.0924198	0.261143	0.6023	0.788784	no
XLOC_000545	XLOC_000545	FGSG_00873	CM000574.1:2853104-2854600	Ctrl	Folsomia	OK	3.42732	2.24513	-0.610282	-0.565466	0.26725	0.528651	no
XLOC_000546	XLOC_000546	FGSG_00875	CM000574.1:2856951-2858790	Ctrl	Folsomia	OK	36.5707	38.5528	0.0761459	0.211689	0.66645	0.828018	no
XLOC_000547	XLOC_000547	FGSG_00878	CM000574.1:2864813-2865668	Ctrl	Folsomia	OK	1032.51	763.18	-0.436061	-1.23133	0.01275	0.0775654	no
XLOC_000548	XLOC_000548	FGSG_00880	CM000574.1:2872004-2873622	Ctrl	Folsomia	OK	2.86767	1.18133	-1.27947	-1.1008	0.04385	0.178904	no
XLOC_000549	XLOC_000549	FGSG_00882	CM000574.1:2880216-2881263	Ctrl	Folsomia	OK	52.5127	38.6676	-0.441542	-1.14396	0.02085	0.109184	no
XLOC_000550	XLOC_000550	FGSG_00884	CM000574.1:2887443-2888549	Ctrl	Folsomia	OK	124.09	119.601	-0.053151	-0.147012	0.76495	0.886927	no
XLOC_000551	XLOC_000551	FGSG_00886	CM000574.1:2904424-2905725	Ctrl	Folsomia	OK	111.051	103.294	-0.104464	-0.29341	0.55575	0.757079	no
XLOC_000552	XLOC_000552	FGSG_00887	CM000574.1:2914903-2917050	Ctrl	Folsomia	OK	33.7318	45.3985	0.428535	1.20891	0.0152	0.0879651	no
XLOC_000553	XLOC_000553	FGSG_11853	CM000574.1:2918095-2918788	Ctrl	Folsomia	OK	0.0730415	0.976784	3.74125	1.04385	0.0994	0.299607	no
XLOC_000554	XLOC_000554	FGSG_11854	CM000574.1:2919278-2920787	Ctrl	Folsomia	OK	1.94061	1.79079	-0.115921	-0.0991042	0.8421	0.928128	no
XLOC_000555	XLOC_000555	FGSG_00889	CM000574.1:2921501-2922898	Ctrl	Folsomia	NOTEST	0.243535	0.194615	-0.323507	0	1	1	no
XLOC_000556	XLOC_000556	FGSG_00891	CM000574.1:2928872-2929352	Ctrl	Folsomia	OK	1.26086	0.35556	-1.82624	-0.788611	0.35325	0.60309	no
XLOC_000557	XLOC_000557	FGSG_00892	CM000574.1:2932702-2935667	Ctrl	Folsomia	OK	5.36676	4.78307	-0.166114	-0.323801	0.4957	0.714241	no
XLOC_000558	XLOC_000558	FGSG_00893	CM000574.1:2936212-2937451	Ctrl	Folsomia	OK	31.5378	38.4232	0.284896	0.720376	0.1462	0.375824	no
XLOC_000559	XLOC_000559	FGSG_00895	CM000574.1:2939632-2941124	Ctrl	Folsomia	OK	5.29014	2.43902	-1.117	-1.3648	0.0067	0.0465863	no
XLOC_000560	XLOC_000560	FGSG_00896	CM000574.1:2941522-2942481	Ctrl	Folsomia	OK	5.13454	5.76435	0.166923	0.181485	0.70915	0.852958	no
XLOC_000561	XLOC_000561	FGSG_00897	CM000574.1:2943016-2944453	Ctrl	Folsomia	OK	5.56222	8.18101	0.556617	0.886249	0.07615	0.255684	no
XLOC_000562	XLOC_000562	FGSG_00900	CM000574.1:2952232-2954275	Ctrl	Folsomia	OK	507.676	390.264	-0.37946	-1.07369	0.0294	0.13744	no
XLOC_000563	XLOC_000563	FGSG_11856	CM000574.1:2954940-2958905	Ctrl	Folsomia	OK	6.79106	5.84637	-0.216094	-0.478706	0.33045	0.583862	no
XLOC_000564	XLOC_000564	FGSG_00904	CM000574.1:2962709-2963351	Ctrl	Folsomia	OK	144.187	127.565	-0.176713	-0.476723	0.3405	0.592428	no
XLOC_000565	XLOC_000565	FGSG_00905	CM000574.1:2963675-2965309	Ctrl	Folsomia	OK	11.7434	18.2185	0.633559	1.35395	0.0079	0.053193	no
XLOC_000566	XLOC_000566	FGSG_00907	CM000574.1:2969420-2970153	Ctrl	Folsomia	OK	17.9826	21.8432	0.280586	0.488719	0.30925	0.566448	no
XLOC_000567	XLOC_000567	FGSG_00910	CM000574.1:2979049-2982480	Ctrl	Folsomia	OK	6.55902	4.89173	-0.423138	-0.877609	0.0742	0.251079	no
XLOC_000568	XLOC_000568	FGSG_00913	CM000574.1:2989218-2989884	Ctrl	Folsomia	OK	8.06903	5.17939	-0.639612	-0.623772	0.20305	0.456731	no
XLOC_000569	XLOC_000569	FGSG_00915	CM000574.1:2991597-2993219	Ctrl	Folsomia	OK	6.10577	7.17736	0.233281	0.392997	0.43445	0.672334	no
XLOC_000570	XLOC_000570	FGSG_00916	CM000574.1:2994261-2999644	Ctrl	Folsomia	OK	17.8816	16.2323	-0.139607	-0.401024	0.4285	0.668443	no
XLOC_000571	XLOC_000571	FGSG_00917	CM000574.1:3001765-3002475	Ctrl	Folsomia	OK	260.232	122.191	-1.09066	-2.93768	5e-05	0.000739515	yes
XLOC_000572	XLOC_000572	FGSG_11857	CM000574.1:3006640-3007372	Ctrl	Folsomia	OK	0.353591	0.602739	0.769454	0.251436	0.69105	0.843537	no
XLOC_000573	XLOC_000573	FGSG_00919	CM000574.1:3007584-3008263	Ctrl	Folsomia	OK	3.95546	1.56337	-1.33919	-0.702238	0.31565	0.571676	no
XLOC_000574	XLOC_000574	FGSG_11858	CM000574.1:3012960-3013250	Ctrl	Folsomia	OK	0	4.66048	inf	#NAME?	0.02175	0.112334	no
XLOC_000575	XLOC_000575	FGSG_00920	CM000574.1:3017770-3018991	Ctrl	Folsomia	NOTEST	0.0206246	0.278623	3.75587	0	1	1	no
XLOC_000576	XLOC_000576	FGSG_00921	CM000574.1:3020414-3023169	Ctrl	Folsomia	OK	417.684	362.672	-0.203747	-0.548868	0.2623	0.523996	no
XLOC_000577	XLOC_000577	FGSG_11860	CM000574.1:3027432-3027836	Ctrl	Folsomia	NOTEST	0	0	0	0	1	1	no
XLOC_000578	XLOC_000578	FGSG_00922	CM000574.1:3031176-3031994	Ctrl	Folsomia	OK	0.015742	0.675507	5.42328	1.08399	0.4623	0.6919	no
XLOC_000579	XLOC_000579	FGSG_00923	CM000574.1:3032834-3034899	Ctrl	Folsomia	OK	11.0708	11.5769	0.0644888	0.139248	0.7745	0.892589	no
XLOC_000580	XLOC_000580	FGSG_11862	CM000574.1:3038816-3039716	Ctrl	Folsomia	OK	22.3	17.7633	-0.328144	-0.647994	0.19405	0.446818	no
XLOC_000581	XLOC_000581	FGSG_00925	CM000574.1:3045395-3048296	Ctrl	Folsomia	OK	32.3766	34.2812	0.0824649	0.237969	0.62795	0.805522	no
XLOC_000582	XLOC_000582	FGSG_00928	CM000574.1:3052196-3053750	Ctrl	Folsomia	OK	0.637423	0.0831421	-2.9386	-0.956118	0.0795	0.263019	no
XLOC_000583	XLOC_000583	FGSG_00930	CM000574.1:3058995-3060780	Ctrl	Folsomia	OK	47.6557	46.8247	-0.0253786	-0.0707203	0.888	0.947439	no
XLOC_000584	XLOC_000584	FGSG_00931	CM000574.1:3062093-3064427	Ctrl	Folsomia	OK	0.310344	0.396925	0.354996	0.157546	0.47495	0.698967	no
XLOC_000585	XLOC_000585	FGSG_00932	CM000574.1:3065798-3068701	Ctrl	Folsomia	OK	11.3616	10.2549	-0.147852	-0.355456	0.474	0.698588	no
XLOC_000586	XLOC_000586	FGSG_00933	CM000574.1:3069394-3071075	Ctrl	Folsomia	OK	12.9045	8.55615	-0.592846	-1.14019	0.0227	0.115914	no
XLOC_000587	XLOC_000587	FGSG_00934	CM000574.1:3073440-3074931	Ctrl	Folsomia	OK	27.2039	29.1732	0.10083	0.259286	0.60165	0.788208	no
XLOC_000588	XLOC_000588	FGSG_20515	CM000574.1:3077758-3077858	Ctrl	Folsomia	NOTEST	0	0	0	0	1	1	no
XLOC_000589	XLOC_000589	FGSG_00938	CM000574.1:3082571-3083384	Ctrl	Folsomia	OK	2.6507	0.0941566	-4.81517	-1.64264	0.07705	0.25748	no
XLOC_000590	XLOC_000590	FGSG_00939	CM000574.1:3084961-3087586	Ctrl	Folsomia	OK	12.5761	12.5552	-0.00239935	-0.00587348	0.99005	0.994784	no
XLOC_000591	XLOC_000591	FGSG_00942	CM000574.1:3100024-3101030	Ctrl	Folsomia	OK	1.49622	0.821586	-0.864838	-0.443974	0.53045	0.738572	no
XLOC_000592	XLOC_000592	FGSG_00945	CM000574.1:3113751-3115398	Ctrl	Folsomia	OK	7.92018	6.14314	-0.366557	-0.645689	0.18345	0.431838	no
XLOC_000593	XLOC_000593	FGSG_00946	CM000574.1:3117220-3119565	Ctrl	Folsomia	OK	6.23716	6.30428	0.0154439	0.0298142	0.95075	0.976425	no
XLOC_000594	XLOC_000594	FGSG_00948	CM000574.1:3125689-3126127	Ctrl	Folsomia	OK	5.97348	14.4564	1.27506	1.0988	0.0398	0.16803	no
XLOC_000595	XLOC_000595	FGSG_00949	CM000574.1:3128282-3129313	Ctrl	Folsomia	OK	56.939	58.8908	0.0486267	0.129795	0.79245	0.900426	no
XLOC_000596	XLOC_000596	FGSG_00950	CM000574.1:3131493-3133451	Ctrl	Folsomia	OK	50.8106	51.5269	0.0201984	0.0577464	0.90705	0.957536	no
XLOC_000597	XLOC_000597	FGSG_11864	CM000574.1:3140015-3141281	Ctrl	Folsomia	OK	9.17463	3.59467	-1.35179	-1.65535	0.0047	0.0353833	no
XLOC_000598	XLOC_000598	FGSG_11865	CM000574.1:3141863-3142631	Ctrl	Folsomia	OK	44.5198	36.4827	-0.287235	-0.659944	0.18405	0.432529	no
XLOC_000599	XLOC_000599	FGSG_00957	CM000574.1:3152196-3154722	Ctrl	Folsomia	OK	21.1295	18.8473	-0.164899	-0.441963	0.3674	0.616613	no
XLOC_000600	XLOC_000600	FGSG_00958	CM000574.1:3157883-3159914	Ctrl	Folsomia	OK	4.53147	2.67456	-0.760681	-1.10001	0.0275	0.131666	no
XLOC_000601	XLOC_000601	FGSG_00959	CM000574.1:3160781-3163874	Ctrl	Folsomia	OK	15.0606	12.1081	-0.314813	-0.81394	0.1003	0.301595	no
XLOC_000602	XLOC_000602	FGSG_00961	CM000574.1:3166278-3168999	Ctrl	Folsomia	OK	2.74324	2.30816	-0.249136	-0.356842	0.48135	0.702994	no
XLOC_000603	XLOC_000603	FGSG_11866	CM000574.1:3169008-3169697	Ctrl	Folsomia	OK	48.3007	44.2916	-0.125009	-0.286252	0.5578	0.758266	no
XLOC_000604	XLOC_000604	FGSG_00965	CM000574.1:3175095-3176835	Ctrl	Folsomia	OK	1.10223	0.567966	-0.956547	-0.576627	0.26585	0.527911	no
XLOC_000605	XLOC_000605	FGSG_00967	CM000574.1:3180332-3183234	Ctrl	Folsomia	OK	22.9813	34.6103	0.590744	1.68106	0.00105	0.0104583	no
XLOC_000606	XLOC_000606	FGSG_20516	CM000574.1:3185735-3185835	Ctrl	Folsomia	NOTEST	0	0	0	0	1	1	no
XLOC_000607	XLOC_000607	FGSG_00969	CM000574.1:3186413-3191351	Ctrl	Folsomia	OK	38.2939	34.7882	-0.138517	-0.378615	0.4496	0.682197	no
XLOC_000608	XLOC_000608	FGSG_00972	CM000574.1:3193632-3195033	Ctrl	Folsomia	OK	36.3208	42.3711	0.222285	0.558666	0.25025	0.51073	no
XLOC_000609	XLOC_000609	FGSG_00974	CM000574.1:3202010-3205498	Ctrl	Folsomia	OK	30.3377	29.3804	-0.0462605	-0.135448	0.78325	0.896448	no
XLOC_000610	XLOC_000610	FGSG_00977	CM000574.1:3218969-3220173	Ctrl	Folsomia	NOTEST	0	0	0	0	1	1	no
XLOC_000611	XLOC_000611	FGSG_11870	CM000574.1:3225853-3226586	Ctrl	Folsomia	NOTEST	0	0	0	0	1	1	no
XLOC_000612	XLOC_000612	FGSG_11871	CM000574.1:3228050-3228718	Ctrl	Folsomia	OK	0.0382821	4.17591	6.76928	1.76864	0.24625	0.506642	no
XLOC_000613	XLOC_000613	FGSG_00979	CM000574.1:3231004-3232868	Ctrl	Folsomia	OK	708.678	1078.65	0.606019	1.49491	0.0024	0.0206119	no
XLOC_000614	XLOC_000614	FGSG_00980	CM000574.1:3234510-3235677	Ctrl	Folsomia	NOTEST	0	0.369886	inf	0	1	1	no
XLOC_000615	XLOC_000615	FGSG_11872	CM000574.1:3238021-3238483	Ctrl	Folsomia	OK	4.75188	12.6713	1.415	1.20503	0.0174	0.0957849	no
XLOC_000616	XLOC_000616	FGSG_11873	CM000574.1:3239386-3239880	Ctrl	Folsomia	OK	3.16187	39.9781	3.66036	2.57461	0.00015	0.00197061	yes
XLOC_000617	XLOC_000617	FGSG_00983	CM000574.1:3246520-3248410	Ctrl	Folsomia	OK	16.8219	10.901	-0.625873	-1.4261	0.00455	0.0345072	no
XLOC_000618	XLOC_000618	FGSG_00987	CM000574.1:3259720-3260746	Ctrl	Folsomia	OK	27.1503	32.0155	0.237801	0.555508	0.2681	0.52949	no
XLOC_000619	XLOC_000619	FGSG_11874	CM000574.1:3261656-3262002	Ctrl	Folsomia	NOTEST	0	0	0	0	1	1	no
XLOC_000620	XLOC_000620	FGSG_11875	CM000574.1:3262625-3263288	Ctrl	Folsomia	OK	1.7651	2.9334	0.732821	0.408546	0.4146	0.657011	no
XLOC_000621	XLOC_000621	FGSG_00989	CM000574.1:3264099-3265778	Ctrl	Folsomia	OK	7.82802	7.98329	0.028335	0.0519542	0.91635	0.961847	no
XLOC_000622	XLOC_000622	FGSG_00990	CM000574.1:3266311-3267504	Ctrl	Folsomia	NOTEST	0.0206246	0	#NAME?	0	1	1	no
XLOC_000623	XLOC_000623	FGSG_11876	CM000574.1:3269845-3270178	Ctrl	Folsomia	OK	28.7391	18.4342	-0.640632	-0.647554	0.17925	0.426489	no
XLOC_000624	XLOC_000624	FGSG_11877	CM000574.1:3272357-3272753	Ctrl	Folsomia	OK	70.7181	82.9879	0.230822	0.464222	0.35725	0.607255	no
XLOC_000625	XLOC_000625	FGSG_00994	CM000574.1:3278005-3279333	Ctrl	Folsomia	OK	2.82497	2.11584	-0.417006	-0.381307	0.42715	0.667089	no
XLOC_000626	XLOC_000626	FGSG_00996	CM000574.1:3281374-3283074	Ctrl	Folsomia	OK	35.3173	33.0251	-0.0968154	-0.262777	0.59995	0.787077	no
XLOC_000627	XLOC_000627	FGSG_11878	CM000574.1:3285184-3286077	Ctrl	Folsomia	OK	45.1714	38.4052	-0.234107	-0.550228	0.26715	0.528651	no
XLOC_000628	XLOC_000628	FGSG_00999	CM000574.1:3288163-3289952	Ctrl	Folsomia	OK	93.0385	81.8095	-0.18556	-0.554321	0.2674	0.528663	no
XLOC_000629	XLOC_000629	FGSG_01000	CM000574.1:3291913-3293662	Ctrl	Folsomia	OK	60.2894	113.445	0.912021	2.60875	5e-05	0.000739515	yes
XLOC_000630	XLOC_000630	FGSG_11879	CM000574.1:3294265-3295207	Ctrl	Folsomia	OK	31.1536	33.9301	0.123168	0.285165	0.57505	0.772644	no
XLOC_000631	XLOC_000631	FGSG_11880	CM000574.1:3295683-3296728	Ctrl	Folsomia	OK	0.863026	0.920488	0.092995	0.05436	0.91655	0.961847	no
XLOC_000632	XLOC_000632	FGSG_11881	CM000574.1:3307107-3308257	Ctrl	Folsomia	OK	0.856712	0.549168	-0.641562	-0.271678	0.7573	0.882774	no
XLOC_000633	XLOC_000633	FGSG_11882	CM000574.1:3321136-3322104	Ctrl	Folsomia	OK	140.652	118.023	-0.253058	-0.732485	0.1372	0.36091	no
XLOC_000634	XLOC_000634	FGSG_11883	CM000574.1:3322356-3322749	Ctrl	Folsomia	OK	107.14	109.289	0.0286421	0.0634748	0.89545	0.951342	no
XLOC_000635	XLOC_000635	FGSG_01010	CM000574.1:3323275-3324484	Ctrl	Folsomia	OK	24.6327	20.1174	-0.292129	-0.651551	0.1892	0.439778	no
XLOC_000636	XLOC_000636	FGSG_01012	CM000574.1:3327314-3330332	Ctrl	Folsomia	OK	6.28635	6.37056	0.0191972	0.0407586	0.9321	0.968503	no
XLOC_000637	XLOC_000637	FGSG_01014	CM000574.1:3332542-3334772	Ctrl	Folsomia	OK	805.582	845.356	0.0695283	0.185711	0.70765	0.852095	no
XLOC_000638	XLOC_000638	FGSG_01016	CM000574.1:3337906-3342200	Ctrl	Folsomia	OK	843.854	981.258	0.217638	0.491078	0.3236	0.577912	no
XLOC_000639	XLOC_000639	FGSG_01018	CM000574.1:3346283-3347014	Ctrl	Folsomia	OK	21.1818	89.1603	2.07358	4.21497	5e-05	0.000739515	yes
XLOC_000640	XLOC_000640	FGSG_01019	CM000574.1:3350282-3351377	Ctrl	Folsomia	OK	28.1223	21.8302	-0.36539	-0.804494	0.10045	0.301885	no
XLOC_000641	XLOC_000641	FGSG_01021	CM000574.1:3352612-3353932	Ctrl	Folsomia	OK	1161.34	1285.63	0.146679	0.395272	0.42245	0.663053	no
XLOC_000642	XLOC_000642	FGSG_01023	CM000574.1:3359216-3359862	Ctrl	Folsomia	OK	42.2168	29.1289	-0.535367	-1.03492	0.03615	0.157876	no
XLOC_000643	XLOC_000643	FGSG_01025	CM000574.1:3364415-3365313	Ctrl	Folsomia	OK	14.1763	14.4464	0.0272365	0.0434938	0.93625	0.970477	no
XLOC_000644	XLOC_000644	FGSG_01028	CM000574.1:3371548-3372367	Ctrl	Folsomia	OK	42.3209	49.4661	0.225069	0.542004	0.2743	0.535755	no
XLOC_000645	XLOC_000645	FGSG_01031	CM000574.1:3379591-3380885	Ctrl	Folsomia	OK	307.831	363.767	0.240873	0.715165	0.14875	0.380731	no
XLOC_000646	XLOC_000646	FGSG_01034	CM000574.1:3384909-3386111	Ctrl	Folsomia	NOTEST	0.407373	0.017113	-4.57319	0	1	1	no
XLOC_000647	XLOC_000647	FGSG_01036	CM000574.1:3390144-3391823	Ctrl	Folsomia	OK	4.95404	4.66395	-0.0870547	-0.130338	0.7934	0.900474	no
XLOC_000648	XLOC_000648	FGSG_01037	CM000574.1:3392443-3393849	Ctrl	Folsomia	OK	46.6537	41.6553	-0.163489	-0.428981	0.38525	0.631269	no
XLOC_000649	XLOC_000649	FGSG_01039	CM000574.1:3396319-3398100	Ctrl	Folsomia	OK	33.0281	39.9936	0.276074	0.75664	0.13395	0.355092	no
XLOC_000650	XLOC_000650	FGSG_01041	CM000574.1:3400845-3402520	Ctrl	Folsomia	OK	1.11531	1.07737	-0.0499318	-0.0364883	0.93885	0.971209	no
XLOC_000651	XLOC_000651	FGSG_11886	CM000574.1:3413637-3415494	Ctrl	Folsomia	OK	14.1546	10.1293	-0.482734	-1.04111	0.036	0.157343	no
XLOC_000652	XLOC_000652	FGSG_01043	CM000574.1:3417823-3419738	Ctrl	Folsomia	OK	23.7157	27.6835	0.223183	0.563268	0.25475	0.515854	no
XLOC_000653	XLOC_000653	FGSG_01045	CM000574.1:3429699-3431334	Ctrl	Folsomia	OK	16.77	59.2901	1.82191	4.37357	5e-05	0.000739515	yes
XLOC_000654	XLOC_000654	FGSG_01046	CM000574.1:3435709-3438310	Ctrl	Folsomia	OK	8.65074	10.831	0.324268	0.747757	0.1379	0.362123	no
XLOC_000655	XLOC_000655	FGSG_01047	CM000574.1:3443464-3445602	Ctrl	Folsomia	OK	22.5778	19.0935	-0.241827	-0.597733	0.22645	0.484866	no
XLOC_000656	XLOC_000656	FGSG_01048	CM000574.1:3446041-3447924	Ctrl	Folsomia	OK	8.16472	13.4501	0.720146	1.5018	0.00265	0.0223674	no
XLOC_000657	XLOC_000657	FGSG_01049	CM000574.1:3449106-3471612	Ctrl	Folsomia	OK	9.65798	10.0639	0.0593996	0.176589	0.7144	0.856567	no
XLOC_000658	XLOC_000658	FGSG_01051	CM000574.1:3475385-3477478	Ctrl	Folsomia	OK	8.76657	7.5487	-0.215784	-0.428238	0.3782	0.625438	no
XLOC_000659	XLOC_000659	FGSG_01052	CM000574.1:3478375-3479754	Ctrl	Folsomia	OK	111.569	101.569	-0.135477	-0.398727	0.42215	0.663043	no
XLOC_000660	XLOC_000660	FGSG_01053	CM000574.1:3480615-3481910	Ctrl	Folsomia	OK	16.9613	12.1531	-0.480923	-0.909457	0.06275	0.22588	no
XLOC_000661	XLOC_000661	FGSG_01055	CM000574.1:3484378-3486440	Ctrl	Folsomia	OK	48.3805	59.994	0.310392	0.908679	0.0649	0.230386	no
XLOC_000662	XLOC_000662	FGSG_01057	CM000574.1:3488071-3490054	Ctrl	Folsomia	OK	16.6282	18.9813	0.190954	0.468143	0.346	0.598041	no
XLOC_000663	XLOC_000663	FGSG_01064	CM000574.1:3503748-3505828	Ctrl	Folsomia	OK	42.7064	48.8629	0.194287	0.565506	0.26	0.521718	no
XLOC_000664	XLOC_000664	FGSG_01066	CM000574.1:3509742-3512233	Ctrl	Folsomia	OK	0.291999	0.516334	0.82234	0.49668	0.2748	0.536067	no
XLOC_000665	XLOC_000665	FGSG_01067	CM000574.1:3513270-3514786	Ctrl	Folsomia	OK	4.67106	2.92353	-0.67604	-0.856507	0.078	0.259731	no
XLOC_000666	XLOC_000666	FGSG_01068	CM000574.1:3520069-3522045	Ctrl	Folsomia	OK	456.587	360.402	-0.341281	-0.963581	0.04825	0.189656	no
XLOC_000667	XLOC_000667	FGSG_11890	CM000574.1:3532444-3537344	Ctrl	Folsomia	OK	6.69566	4.51841	-0.567411	-1.30312	0.0106	0.0666041	no
XLOC_000668	XLOC_000668	FGSG_11891	CM000574.1:3537824-3540752	Ctrl	Folsomia	OK	4.39516	6.68535	0.605087	1.19128	0.01965	0.104304	no
XLOC_000669	XLOC_000669	FGSG_01075	CM000574.1:3549766-3550177	Ctrl	Folsomia	NOTEST	0	0	0	0	1	1	no
XLOC_000670	XLOC_000670	FGSG_01076	CM000574.1:3552094-3552949	Ctrl	Folsomia	OK	3.95772	1.97582	-1.00222	-0.634652	0.2018	0.455372	no
XLOC_000671	XLOC_000671	FGSG_01078	CM000574.1:3555006-3555497	Ctrl	Folsomia	NOTEST	0	0	0	0	1	1	no
XLOC_000672	XLOC_000672	FGSG_01082	CM000574.1:3561882-3563323	Ctrl	Folsomia	OK	70.7393	67.3683	-0.0704416	-0.196306	0.69845	0.847345	no
XLOC_000673	XLOC_000673	FGSG_11895	CM000574.1:3583538-3585300	Ctrl	Folsomia	OK	2.01057	2.38337	0.245398	0.189242	0.70125	0.848826	no
XLOC_000674	XLOC_000674	FGSG_01087	CM000574.1:3585505-3586507	Ctrl	Folsomia	OK	0	1.3985	inf	#NAME?	0.10925	0.316774	no
XLOC_000675	XLOC_000675	FGSG_01089	CM000574.1:3591045-3591696	Ctrl	Folsomia	NOTEST	0	0	0	0	1	1	no
XLOC_000676	XLOC_000676	FGSG_01092	CM000574.1:3603936-3605238	Ctrl	Folsomia	OK	15.7289	16.064	0.0304161	0.0636944	0.89785	0.952278	no
XLOC_000677	XLOC_000677	FGSG_11898	CM000574.1:3607124-3607430	Ctrl	Folsomia	NOTEST	0	0	0	0	1	1	no
XLOC_000678	XLOC_000678	FGSG_11899	CM000574.1:3607697-3608082	Ctrl	Folsomia	OK	0.182702	2.38635	3.70724	1.50042	0.32575	0.579454	no
XLOC_000679	XLOC_000679	FGSG_20517	CM000574.1:3609731-3609803	Ctrl	Folsomia	NOTEST	0	0	0	0	1	1	no
XLOC_000680	XLOC_000680	FGSG_01094	CM000574.1:3610020-3610867	Ctrl	Folsomia	OK	56.853	60.4348	0.0881426	0.218471	0.65825	0.823908	no
XLOC_000681	XLOC_000681	FGSG_01095	CM000574.1:3611819-3614201	Ctrl	Folsomia	OK	62.9094	60.0224	-0.0677732	-0.201679	0.69395	0.844884	no
XLOC_000682	XLOC_000682	FGSG_01096	CM000574.1:3614791-3615947	Ctrl	Folsomia	OK	13.5422	13.5562	0.00149464	0.00281645	0.99335	0.99644	no
XLOC_000683	XLOC_000683	FGSG_01098	CM000574.1:3618600-3619687	Ctrl	Folsomia	OK	113.829	111.969	-0.0237714	-0.068835	0.89005	0.947925	no
XLOC_000684	XLOC_000684	FGSG_01099	CM000574.1:3621085-3622757	Ctrl	Folsomia	OK	925.923	770.496	-0.265105	-0.722302	0.14385	0.371986	no
XLOC_000685	XLOC_000685	FGSG_01100	CM000574.1:3626180-3628204	Ctrl	Folsomia	OK	47.58	34.9243	-0.446125	-1.24974	0.01085	0.0678726	no
XLOC_000686	XLOC_000686	FGSG_01102	CM000574.1:3632016-3634942	Ctrl	Folsomia	OK	8.31031	9.83357	0.242812	0.275581	0.57235	0.770092	no
XLOC_000687	XLOC_000687	FGSG_01104	CM000574.1:3635128-3637022	Ctrl	Folsomia	OK	44.4023	42.9775	-0.0470532	-0.134534	0.7894	0.899473	no
XLOC_000688	XLOC_000688	FGSG_11900	CM000574.1:3638367-3639039	Ctrl	Folsomia	OK	445.992	260.989	-0.773026	-2.21111	5e-05	0.000739515	yes
XLOC_000689	XLOC_000689	FGSG_01107	CM000574.1:3645503-3648041	Ctrl	Folsomia	OK	4.92122	6.20884	0.33531	0.639712	0.1956	0.448374	no
XLOC_000690	XLOC_000690	FGSG_01111	CM000574.1:3660343-3662599	Ctrl	Folsomia	OK	733.919	823.231	0.165677	0.42766	0.38755	0.633159	no
XLOC_000691	XLOC_000691	FGSG_01112	CM000574.1:3663179-3665408	Ctrl	Folsomia	OK	12.0659	11.2538	-0.100524	-0.228544	0.642	0.81395	no
XLOC_000692	XLOC_000692	FGSG_01117	CM000574.1:3678660-3679800	Ctrl	Folsomia	OK	9.34594	9.6124	0.0405573	0.0683885	0.8839	0.945532	no
XLOC_000693	XLOC_000693	FGSG_01121	CM000574.1:3688169-3690526	Ctrl	Folsomia	OK	150.314	106.334	-0.499373	-1.21064	0.01855	0.100449	no
XLOC_000694	XLOC_000694	FGSG_01123	CM000574.1:3690827-3691952	Ctrl	Folsomia	OK	111.431	133.754	0.263424	0.776408	0.1175	0.329438	no
XLOC_000695	XLOC_000695	FGSG_01125	CM000574.1:3693244-3693832	Ctrl	Folsomia	OK	34.8737	39.4446	0.177688	0.311463	0.5235	0.734929	no
XLOC_000696	XLOC_000696	FGSG_01129	CM000574.1:3702770-3703569	Ctrl	Folsomia	OK	81.6711	95.6447	0.227858	0.609628	0.22625	0.484852	no
XLOC_000697	XLOC_000697	FGSG_01131	CM000574.1:3705693-3706549	Ctrl	Folsomia	OK	137.298	103.351	-0.409757	-1.16646	0.0217	0.112178	no
XLOC_000698	XLOC_000698	FGSG_01133	CM000574.1:3709446-3711114	Ctrl	Folsomia	OK	100.706	98.7215	-0.0287188	-0.0856979	0.85825	0.935241	no
XLOC_000699	XLOC_000699	FGSG_01136	CM000574.1:3715319-3716138	Ctrl	Folsomia	OK	40.3317	54.1922	0.426169	1.03211	0.03895	0.165743	no
XLOC_000700	XLOC_000700	FGSG_01138	CM000574.1:3720266-3721425	Ctrl	Folsomia	OK	42.0965	55.8446	0.407716	1.05709	0.0351	0.155091	no
XLOC_000701	XLOC_000701	FGSG_01140	CM000574.1:3723293-3724343	Ctrl	Folsomia	OK	0.283645	1.21574	2.09968	0.904044	0.33605	0.58795	no
XLOC_000702	XLOC_000702	FGSG_11906	CM000574.1:3732572-3733105	Ctrl	Folsomia	OK	8.74688	6.5483	-0.417648	-0.243849	0.6104	0.795056	no
XLOC_000703	XLOC_000703	FGSG_01143	CM000574.1:3733249-3734282	Ctrl	Folsomia	OK	1.71586	4.70186	1.4543	0.847863	0.06955	0.241276	no
XLOC_000704	XLOC_000704	FGSG_01144	CM000574.1:3736547-3741879	Ctrl	Folsomia	OK	13.3153	14.4201	0.115001	0.313791	0.52905	0.737989	no
XLOC_000705	XLOC_000705	FGSG_01147	CM000574.1:3748115-3749067	Ctrl	Folsomia	OK	14.0568	12.0025	-0.227927	-0.385734	0.4312	0.670538	no
XLOC_000706	XLOC_000706	FGSG_01148	CM000574.1:3749248-3749837	Ctrl	Folsomia	OK	0.523627	1.31596	1.32951	0.58898	0.5128	0.726547	no
XLOC_000707	XLOC_000707	FGSG_01149	CM000574.1:3751220-3753808	Ctrl	Folsomia	OK	7.75989	5.6734	-0.451823	-0.908935	0.0622	0.224617	no
XLOC_000708	XLOC_000708	FGSG_01153	CM000574.1:3764336-3765611	Ctrl	Folsomia	OK	95.4284	83.5215	-0.19227	-0.561538	0.26155	0.523332	no
XLOC_000709	XLOC_000709	FGSG_01155	CM000574.1:3768129-3769213	Ctrl	Folsomia	OK	81.3487	81.8473	0.00881605	0.0247326	0.96135	0.981047	no
XLOC_000710	XLOC_000710	FGSG_01161	CM000574.1:3790808-3796765	Ctrl	Folsomia	OK	11.2575	12.7983	0.185072	0.524553	0.29325	0.553133	no
XLOC_000711	XLOC_000711	FGSG_01163	CM000574.1:3806856-3809721	Ctrl	Folsomia	OK	100.108	100.154	0.000671734	0.00201032	0.99615	0.997476	no
XLOC_000712	XLOC_000712	FGSG_01165	CM000574.1:3811402-3814369	Ctrl	Folsomia	OK	2.58135	2.90639	0.171106	0.255301	0.5986	0.786168	no
XLOC_000713	XLOC_000713	FGSG_01166	CM000574.1:3818134-3821823	Ctrl	Folsomia	OK	23.9786	22.6726	-0.0808	-0.232748	0.64075	0.813645	no
XLOC_000714	XLOC_000714	FGSG_01170	CM000574.1:3830550-3831456	Ctrl	Folsomia	OK	51.9393	55.3796	0.092528	0.233271	0.63455	0.809388	no
XLOC_000715	XLOC_000715	FGSG_11908	CM000574.1:3832635-3832971	Ctrl	Folsomia	OK	16.5686	21.1731	0.353781	0.325698	0.5254	0.735716	no
XLOC_000716	XLOC_000716	FGSG_11909	CM000574.1:3833424-3833730	Ctrl	Folsomia	OK	102.983	120.878	0.231145	0.426299	0.3861	0.631927	no
XLOC_000717	XLOC_000717	FGSG_01171	CM000574.1:3834270-3835451	Ctrl	Folsomia	OK	0.481739	0.182764	-1.39827	-0.531797	0.43905	0.675116	no
XLOC_000718	XLOC_000718	FGSG_01175	CM000574.1:3850595-3851615	Ctrl	Folsomia	OK	19.2105	13.9423	-0.462428	-0.874286	0.07245	0.247009	no
XLOC_000719	XLOC_000719	FGSG_01177	CM000574.1:3858359-3859969	Ctrl	Folsomia	OK	33.4738	56.5876	0.757451	2.11658	5e-05	0.000739515	yes
XLOC_000720	XLOC_000720	FGSG_01179	CM000574.1:3865443-3866793	Ctrl	Folsomia	OK	222.905	190.207	-0.228862	-0.684291	0.1695	0.413401	no
XLOC_000721	XLOC_000721	FGSG_01180	CM000574.1:3868257-3868938	Ctrl	Folsomia	NOTEST	0.174017	0	#NAME?	0	1	1	no
XLOC_000722	XLOC_000722	FGSG_01181	CM000574.1:3877865-3878687	Ctrl	Folsomia	OK	15.1081	22.4114	0.56891	1.04036	0.0397	0.167733	no
XLOC_000723	XLOC_000723	FGSG_01182	CM000574.1:3880407-3881467	Ctrl	Folsomia	OK	26.1875	14.7579	-0.82739	-1.54653	0.00305	0.0250869	no
XLOC_000724	XLOC_000724	FGSG_01184	CM000574.1:3894463-3899402	Ctrl	Folsomia	OK	7.76568	7.80787	0.00781692	0.0129783	0.9782	0.988296	no
XLOC_000725	XLOC_000725	FGSG_01186	CM000574.1:3900145-3901559	Ctrl	Folsomia	OK	3.77449	7.24693	0.941087	1.28429	0.01345	0.0805644	no
XLOC_000726	XLOC_000726	FGSG_01187	CM000574.1:3901886-3902609	Ctrl	Folsomia	OK	17.2779	18.9841	0.13587	0.234343	0.63925	0.812352	no
XLOC_000727	XLOC_000727	FGSG_01189	CM000574.1:3907901-3909384	Ctrl	Folsomia	OK	21.4505	30.7824	0.52109	1.3075	0.0084	0.055794	no
XLOC_000728	XLOC_000728	FGSG_11911	CM000574.1:3915161-3915971	Ctrl	Folsomia	OK	0.866057	0.851941	-0.0237096	-0.0112741	0.75025	0.878275	no
XLOC_000729	XLOC_000729	FGSG_01192	CM000574.1:3920611-3921317	Ctrl	Folsomia	OK	4.36455	2.19792	-0.989695	-0.563681	0.46355	0.692726	no
XLOC_000730	XLOC_000730	FGSG_01197	CM000574.1:3939674-3940685	Ctrl	Folsomia	OK	56.1505	44.2879	-0.342387	-0.895868	0.06885	0.239289	no
XLOC_000731	XLOC_000731	FGSG_01198	CM000574.1:3941305-3942984	Ctrl	Folsomia	OK	109.224	106.925	-0.0306877	-0.0915095	0.8571	0.935235	no
XLOC_000732	XLOC_000732	FGSG_01199	CM000574.1:3946188-3949350	Ctrl	Folsomia	OK	308.965	335.51	0.118911	0.327262	0.50955	0.724033	no
XLOC_000733	XLOC_000733	FGSG_01201	CM000574.1:3951147-3952157	Ctrl	Folsomia	OK	86.2591	94.827	0.13662	0.387146	0.43325	0.671582	no
XLOC_000734	XLOC_000734	FGSG_01203	CM000574.1:3954651-3956078	Ctrl	Folsomia	OK	86.2471	80.7638	-0.0947669	-0.277868	0.5761	0.773135	no
XLOC_000735	XLOC_000735	FGSG_01206	CM000574.1:3970744-3971515	Ctrl	Folsomia	OK	22.5769	28.0784	0.314611	0.618527	0.20385	0.457527	no
XLOC_000736	XLOC_000736	FGSG_01208	CM000574.1:3975248-3976557	Ctrl	Folsomia	OK	20.1964	13.9078	-0.53821	-1.09636	0.02595	0.126993	no
XLOC_000737	XLOC_000737	FGSG_01210	CM000574.1:3978855-3985530	Ctrl	Folsomia	OK	7.64876	6.9352	-0.141289	-0.379343	0.44045	0.676164	no
XLOC_000738	XLOC_000738	FGSG_01211	CM000574.1:3986452-3988540	Ctrl	Folsomia	OK	33.1753	29.9806	-0.14608	-0.391081	0.4341	0.672176	no
XLOC_000739	XLOC_000739	FGSG_01212	CM000574.1:3989486-3991899	Ctrl	Folsomia	OK	3.7309	2.32807	-0.680385	-0.945118	0.0522	0.199687	no
XLOC_000740	XLOC_000740	FGSG_01213	CM000574.1:3993449-3993848	Ctrl	Folsomia	OK	8.6196	14.0381	0.703657	0.565614	0.25155	0.512131	no
XLOC_000741	XLOC_000741	FGSG_01216	CM000574.1:3998049-4000104	Ctrl	Folsomia	OK	43.2422	42.7025	-0.0181169	-0.0516661	0.9165	0.961847	no
XLOC_000742	XLOC_000742	FGSG_01218	CM000574.1:4008293-4008719	Ctrl	Folsomia	NOTEST	0	0	0	0	1	1	no
XLOC_000743	XLOC_000743	FGSG_01220	CM000574.1:4013722-4014399	Ctrl	Folsomia	OK	44.6509	45.8976	0.0397301	0.0791078	0.8709	0.940615	no
XLOC_000744	XLOC_000744	FGSG_01221	CM000574.1:4015210-4016236	Ctrl	Folsomia	OK	35.949	28.4951	-0.335235	-0.729805	0.14225	0.368778	no
XLOC_000745	XLOC_000745	FGSG_01222	CM000574.1:4016899-4018245	Ctrl	Folsomia	OK	69.0852	61.1715	-0.175515	-0.497634	0.31805	0.573611	no
XLOC_000746	XLOC_000746	FGSG_01223	CM000574.1:4018623-4019650	Ctrl	Folsomia	OK	13.5045	13.1839	-0.0346703	-0.0578457	0.9059	0.956859	no
XLOC_000747	XLOC_000747	FGSG_01224	CM000574.1:4020690-4021238	Ctrl	Folsomia	OK	253.107	369.589	0.546175	1.55814	0.0022	0.0192906	no
XLOC_000748	XLOC_000748	FGSG_01225	CM000574.1:4022564-4024751	Ctrl	Folsomia	OK	27.4347	22.3006	-0.298916	-0.808172	0.1002	0.301374	no
XLOC_000749	XLOC_000749	FGSG_11913	CM000574.1:4025301-4027714	Ctrl	Folsomia	OK	67.1685	80.6545	0.26397	0.792399	0.1114	0.319804	no
XLOC_000750	XLOC_000750	FGSG_01226	CM000574.1:4028040-4029026	Ctrl	Folsomia	OK	214.576	197.417	-0.120244	-0.35914	0.46995	0.696165	no
XLOC_000751	XLOC_000751	FGSG_01227	CM000574.1:4033899-4035183	Ctrl	Folsomia	OK	46.7293	49.199	0.0743032	0.196953	0.693	0.844182	no
XLOC_000752	XLOC_000752	FGSG_01228	CM000574.1:4036465-4038546	Ctrl	Folsomia	OK	586.77	535.623	-0.131578	-0.33465	0.5019	0.718136	no
XLOC_000753	XLOC_000753	FGSG_01230	CM000574.1:4039759-4041200	Ctrl	Folsomia	OK	85.7007	81.7845	-0.067479	-0.194187	0.69585	0.845646	no
XLOC_000754	XLOC_000754	FGSG_01231	CM000574.1:4045875-4048355	Ctrl	Folsomia	OK	15.688	18.8008	0.261135	0.653732	0.18525	0.434084	no
XLOC_000755	XLOC_000755	FGSG_01233	CM000574.1:4050015-4059569	Ctrl	Folsomia	OK	5.94674	3.63368	-0.710669	-0.448728	0.389	0.634282	no
XLOC_000756	XLOC_000756	FGSG_01235	CM000574.1:4062907-4064836	Ctrl	Folsomia	OK	470.326	226.539	-1.0539	-2.96565	5e-05	0.000739515	yes
XLOC_000757	XLOC_000757	FGSG_01237	CM000574.1:4066956-4068546	Ctrl	Folsomia	OK	30.674	37.7345	0.298865	0.799726	0.10865	0.316172	no
XLOC_000758	XLOC_000758	FGSG_01239	CM000574.1:4070854-4071408	Ctrl	Folsomia	OK	36.0373	10.0742	-1.83883	-2.2312	0.00035	0.00415763	yes
XLOC_000759	XLOC_000759	FGSG_01240	CM000574.1:4072147-4073374	Ctrl	Folsomia	OK	60.0556	42.092	-0.512752	-1.40162	0.0046	0.0347696	no
XLOC_000760	XLOC_000760	FGSG_01241	CM000574.1:4076072-4079319	Ctrl	Folsomia	OK	383.514	363.471	-0.0774413	-0.212564	0.67	0.830053	no
XLOC_000761	XLOC_000761	FGSG_01244	CM000574.1:4087139-4089707	Ctrl	Folsomia	OK	31.9878	35.3954	0.146037	0.40665	0.4147	0.657011	no
XLOC_000762	XLOC_000762	FGSG_01245	CM000574.1:4091094-4092610	Ctrl	Folsomia	OK	31.1968	51.8108	0.731855	1.90547	0.0001	0.00137454	yes
XLOC_000763	XLOC_000763	FGSG_11914	CM000574.1:4093603-4094957	Ctrl	Folsomia	OK	19.9453	16.9657	-0.23343	-0.508021	0.3084	0.565534	no
XLOC_000764	XLOC_000764	FGSG_11915	CM000574.1:4096614-4099418	Ctrl	Folsomia	OK	261.598	418.149	0.676664	1.77713	0.0002	0.00252744	yes
XLOC_000765	XLOC_000765	FGSG_11916	CM000574.1:4099651-4100490	Ctrl	Folsomia	OK	8.31221	7.59884	-0.129453	-0.166865	0.7396	0.871343	no
XLOC_000766	XLOC_000766	FGSG_01248	CM000574.1:4101111-4103913	Ctrl	Folsomia	OK	85.1638	68.4789	-0.314581	-0.945269	0.05705	0.213111	no
XLOC_000767	XLOC_000767	FGSG_01249	CM000574.1:4108839-4111341	Ctrl	Folsomia	OK	53.3926	77.691	0.541108	1.61591	0.0012	0.0117654	no
XLOC_000768	XLOC_000768	FGSG_01251	CM000574.1:4117806-4120995	Ctrl	Folsomia	OK	2.73413	3.01359	0.140405	0.226513	0.6464	0.816319	no
XLOC_000769	XLOC_000769	FGSG_11918	CM000574.1:4135884-4136456	Ctrl	Folsomia	OK	10.4596	6.03992	-0.792228	-0.766952	0.11975	0.332606	no
XLOC_000770	XLOC_000770	FGSG_01255	CM000574.1:4139549-4141879	Ctrl	Folsomia	OK	12.2652	6.08107	-1.01218	-0.765625	0.1394	0.36415	no
XLOC_000771	XLOC_000771	FGSG_01257	CM000574.1:4142418-4145023	Ctrl	Folsomia	OK	12.3841	12.5123	0.0148516	0.0361862	0.94085	0.971853	no
XLOC_000772	XLOC_000772	FGSG_11919	CM000574.1:4147751-4148402	Ctrl	Folsomia	OK	2.1913	1.29641	-0.757267	-0.38184	0.41565	0.657567	no
XLOC_000773	XLOC_000773	FGSG_11920	CM000574.1:4149004-4149919	Ctrl	Folsomia	OK	6.01108	5.52587	-0.121423	-0.145554	0.76805	0.888025	no
XLOC_000774	XLOC_000774	FGSG_01261	CM000574.1:4150813-4152007	Ctrl	Folsomia	OK	0.993343	2.36759	1.25306	0.804203	0.1317	0.352021	no
XLOC_000775	XLOC_000775	FGSG_01264	CM000574.1:4157962-4159705	Ctrl	Folsomia	OK	7.73479	8.31189	0.103816	0.195287	0.6912	0.843538	no
XLOC_000776	XLOC_000776	FGSG_01266	CM000574.1:4165899-4169040	Ctrl	Folsomia	OK	12.3748	8.90241	-0.475138	-1.13076	0.0236	0.119002	no
XLOC_000777	XLOC_000777	FGSG_01267	CM000574.1:4169789-4170968	Ctrl	Folsomia	OK	3412.16	3086.75	-0.144595	-0.306187	0.5364	0.742369	no
XLOC_000778	XLOC_000778	FGSG_01270	CM000574.1:4176594-4177499	Ctrl	Folsomia	OK	17.4497	18.1738	0.0586572	0.108208	0.8216	0.916816	no
XLOC_000779	XLOC_000779	FGSG_01271	CM000574.1:4178714-4181793	Ctrl	Folsomia	OK	6.1996	5.2794	-0.231799	-0.469143	0.33995	0.592114	no
XLOC_000780	XLOC_000780	FGSG_01273	CM000574.1:4191425-4194217	Ctrl	Folsomia	OK	13.9534	13.7541	-0.0207525	-0.0527536	0.9167	0.961847	no
XLOC_000781	XLOC_000781	FGSG_01274	CM000574.1:4199992-4201330	Ctrl	Folsomia	OK	66.4952	28.224	-1.23633	-3.26809	5e-05	0.000739515	yes
XLOC_000782	XLOC_000782	FGSG_01276	CM000574.1:4206634-4207104	Ctrl	Folsomia	OK	63.5375	114.082	0.844392	1.533	0.00225	0.019592	no
XLOC_000783	XLOC_000783	FGSG_01279	CM000574.1:4218739-4220463	Ctrl	Folsomia	OK	297.611	262.559	-0.180786	-0.536708	0.2756	0.536417	no
XLOC_000784	XLOC_000784	FGSG_01280	CM000574.1:4221463-4224782	Ctrl	Folsomia	OK	9.19595	7.33135	-0.32692	-0.766682	0.1167	0.328419	no
XLOC_000785	XLOC_000785	FGSG_01283	CM000574.1:4231327-4233218	Ctrl	Folsomia	OK	66.1687	159.218	1.26678	3.74437	5e-05	0.000739515	yes
XLOC_000786	XLOC_000786	FGSG_01284	CM000574.1:4234696-4236410	Ctrl	Folsomia	OK	9.48046	4.56626	-1.05395	-1.74908	0.0014	0.01331	no
XLOC_000787	XLOC_000787	FGSG_01286	CM000574.1:4240892-4241733	Ctrl	Folsomia	OK	5.81801	6.61262	0.184697	0.191563	0.69095	0.843506	no
XLOC_000788	XLOC_000788	FGSG_01287	CM000574.1:4242683-4246045	Ctrl	Folsomia	OK	12.3173	13.325	0.11345	0.294662	0.54895	0.751694	no
XLOC_000789	XLOC_000789	FGSG_01288	CM000574.1:4246671-4250789	Ctrl	Folsomia	OK	48.7839	46.5794	-0.0667119	-0.120794	0.80655	0.907108	no
XLOC_000790	XLOC_000790	FGSG_01291	CM000574.1:4255821-4257422	Ctrl	Folsomia	OK	54.0613	42.4224	-0.34977	-0.967283	0.05375	0.203752	no
XLOC_000791	XLOC_000791	FGSG_01292	CM000574.1:4258609-4259851	Ctrl	Folsomia	OK	27.1082	25.2404	-0.102994	-0.231611	0.63825	0.811841	no
XLOC_000792	XLOC_000792	FGSG_01293	CM000574.1:4261615-4264469	Ctrl	Folsomia	OK	12.0324	11.3572	-0.0833233	-0.202757	0.68455	0.840421	no
XLOC_000793	XLOC_000793	FGSG_20518	CM000574.1:4264835-4264918	Ctrl	Folsomia	NOTEST	0	0	0	0	1	1	no
XLOC_000794	XLOC_000794	FGSG_01294	CM000574.1:4265370-4267238	Ctrl	Folsomia	OK	3.36635	4.83904	0.523536	0.691258	0.16005	0.398536	no
XLOC_000795	XLOC_000795	FGSG_01296	CM000574.1:4272366-4273721	Ctrl	Folsomia	OK	18.3697	8.39613	-1.12953	-1.89841	0.00045	0.00514514	yes
XLOC_000796	XLOC_000796	FGSG_11925	CM000574.1:4274193-4274992	Ctrl	Folsomia	OK	110.437	100.584	-0.134815	-0.375832	0.44825	0.681628	no
XLOC_000797	XLOC_000797	FGSG_11926	CM000574.1:4275296-4275668	Ctrl	Folsomia	OK	297.361	298.605	0.00602119	0.0163442	0.97355	0.986361	no
XLOC_000798	XLOC_000798	FGSG_11928	CM000574.1:4279930-4281021	Ctrl	Folsomia	OK	6.30235	5.28995	-0.252634	-0.262488	0.601	0.788036	no
XLOC_000799	XLOC_000799	FGSG_01300	CM000574.1:4288688-4290713	Ctrl	Folsomia	OK	26.0251	21.1814	-0.297104	-0.787527	0.10945	0.31683	no
XLOC_000800	XLOC_000800	FGSG_01307	CM000574.1:4314026-4315592	Ctrl	Folsomia	OK	40.0059	46.3515	0.212404	0.587395	0.2395	0.500384	no
XLOC_000801	XLOC_000801	FGSG_01309	CM000574.1:4321306-4322628	Ctrl	Folsomia	OK	19.7233	29.3429	0.573112	1.32923	0.00835	0.05556	no
XLOC_000802	XLOC_000802	FGSG_01310	CM000574.1:4327394-4331036	Ctrl	Folsomia	OK	5.74305	5.90946	0.0412105	0.0878899	0.85685	0.935235	no
XLOC_000803	XLOC_000803	FGSG_01313	CM000574.1:4348217-4349599	Ctrl	Folsomia	OK	70.2387	71.9116	0.0339586	0.0954295	0.8485	0.931361	no
XLOC_000804	XLOC_000804	FGSG_01314	CM000574.1:4349938-4352176	Ctrl	Folsomia	OK	67.5544	74.3148	0.1376	0.404287	0.4114	0.655371	no
XLOC_000805	XLOC_000805	FGSG_01315	CM000574.1:4353199-4354226	Ctrl	Folsomia	OK	80.6298	119.894	0.572372	1.5923	0.0017	0.0155845	no
XLOC_000806	XLOC_000806	FGSG_01317	CM000574.1:4358075-4359054	Ctrl	Folsomia	OK	123.276	110.88	-0.152891	-0.444329	0.37255	0.621559	no
XLOC_000807	XLOC_000807	FGSG_01318	CM000574.1:4361163-4363944	Ctrl	Folsomia	OK	17.5734	15.6698	-0.165402	-0.427759	0.38715	0.63282	no
XLOC_000808	XLOC_000808	FGSG_01319	CM000574.1:4364577-4368870	Ctrl	Folsomia	OK	2.19917	1.50128	-0.550764	-0.852677	0.07635	0.256127	no
XLOC_000809	XLOC_000809	FGSG_01321	CM000574.1:4374146-4376607	Ctrl	Folsomia	OK	11.3047	8.84894	-0.35334	-0.792319	0.1103	0.318347	no
XLOC_000810	XLOC_000810	FGSG_11931	CM000574.1:4378761-4379190	Ctrl	Folsomia	OK	39.5577	61.6113	0.639235	0.612155	0.2016	0.455011	no
XLOC_000811	XLOC_000811	FGSG_01323	CM000574.1:4379887-4382762	Ctrl	Folsomia	OK	18.7174	13.4803	-0.473519	-1.23965	0.0133	0.0798779	no
XLOC_000812	XLOC_000812	FGSG_01324	CM000574.1:4383195-4384011	Ctrl	Folsomia	OK	37.6942	46.1142	0.29087	0.669225	0.17335	0.419078	no
XLOC_000813	XLOC_000813	FGSG_01326	CM000574.1:4390753-4393336	Ctrl	Folsomia	OK	61.2669	76.1765	0.314238	0.945578	0.0521	0.199507	no
XLOC_000814	XLOC_000814	FGSG_01328	CM000574.1:4397205-4399988	Ctrl	Folsomia	OK	89.2013	85.8239	-0.0556869	-0.117219	0.8099	0.908882	no
XLOC_000815	XLOC_000815	FGSG_01331	CM000574.1:4402450-4406371	Ctrl	Folsomia	OK	867.833	528.317	-0.716014	-2.07706	5e-05	0.000739515	yes
XLOC_000816	XLOC_000816	FGSG_01333	CM000574.1:4406698-4408772	Ctrl	Folsomia	OK	12.2494	11.3937	-0.104467	-0.225173	0.65545	0.82165	no
XLOC_000817	XLOC_000817	FGSG_01334	CM000574.1:4409123-4409868	Ctrl	Folsomia	OK	45.6907	54.939	0.265932	0.526982	0.2907	0.550892	no
XLOC_000818	XLOC_000818	FGSG_01336	CM000574.1:4412946-4415267	Ctrl	Folsomia	OK	7.84722	8.31189	0.0829959	0.169694	0.72735	0.863288	no
XLOC_000819	XLOC_000819	FGSG_01338	CM000574.1:4417076-4418369	Ctrl	Folsomia	OK	34.6123	35.1273	0.0213115	0.0478869	0.9232	0.964391	no
XLOC_000820	XLOC_000820	FGSG_11933	CM000574.1:4426775-4427257	Ctrl	Folsomia	NOTEST	0.0596244	0	#NAME?	0	1	1	no
XLOC_000821	XLOC_000821	FGSG_01340	CM000574.1:4437046-4438779	Ctrl	Folsomia	OK	26.7291	22.0248	-0.279284	-0.715579	0.15685	0.393083	no
XLOC_000822	XLOC_000822	FGSG_01343	CM000574.1:4447969-4449709	Ctrl	Folsomia	OK	61.1016	54.2666	-0.171146	-0.48457	0.32955	0.583002	no
XLOC_000823	XLOC_000823	FGSG_01345	CM000574.1:4452737-4453877	Ctrl	Folsomia	OK	59.8226	40.3594	-0.567787	-1.46804	0.00415	0.0320992	no
XLOC_000824	XLOC_000824	FGSG_01346	CM000574.1:4455416-4457808	Ctrl	Folsomia	OK	2716.27	2633.32	-0.044745	-0.086349	0.8596	0.935628	no
XLOC_000825	XLOC_000825	FGSG_01347	CM000574.1:4458068-4462113	Ctrl	Folsomia	OK	6.53523	8.13631	0.316137	0.757267	0.1277	0.345835	no
XLOC_000826	XLOC_000826	FGSG_01351	CM000574.1:4477012-4479780	Ctrl	Folsomia	OK	433.767	506.356	0.223229	0.597129	0.2333	0.492755	no
XLOC_000827	XLOC_000827	FGSG_01352	CM000574.1:4480607-4482457	Ctrl	Folsomia	OK	9.093	9.82094	0.111105	0.219781	0.6611	0.82547	no
XLOC_000828	XLOC_000828	FGSG_01354	CM000574.1:4485845-4487906	Ctrl	Folsomia	OK	17.1283	19.8882	0.215525	0.509639	0.2932	0.553133	no
XLOC_000829	XLOC_000829	FGSG_01356	CM000574.1:4489263-4489981	Ctrl	Folsomia	OK	31.2857	31.5018	0.00992833	0.0189122	0.9702	0.985267	no
XLOC_000830	XLOC_000830	FGSG_01359	CM000574.1:4496601-4499208	Ctrl	Folsomia	OK	13.5237	12.8429	-0.0745205	-0.185676	0.70935	0.852958	no
XLOC_000831	XLOC_000831	FGSG_01361	CM000574.1:4500279-4501628	Ctrl	Folsomia	OK	91.8353	88.8754	-0.0472645	-0.136823	0.7818	0.895697	no
XLOC_000832	XLOC_000832	FGSG_11937	CM000574.1:4504407-4506796	Ctrl	Folsomia	NOTEST	0	0	0	0	1	1	no
XLOC_000833	XLOC_000833	FGSG_11938	CM000574.1:4508543-4510023	Ctrl	Folsomia	OK	170.081	114.913	-0.565681	-1.67058	0.00075	0.00793229	yes
XLOC_000834	XLOC_000834	FGSG_01363	CM000574.1:4510566-4512686	Ctrl	Folsomia	OK	146.016	66.5628	-1.13334	-3.2373	5e-05	0.000739515	yes
XLOC_000835	XLOC_000835	FGSG_01365	CM000574.1:4520415-4524258	Ctrl	Folsomia	OK	6.43326	6.46395	0.00686717	0.0156156	0.9756	0.987501	no
XLOC_000836	XLOC_000836	FGSG_01366	CM000574.1:4524458-4526075	Ctrl	Folsomia	OK	1.73656	1.84312	0.0859254	0.0832968	0.86235	0.936562	no
XLOC_000837	XLOC_000837	FGSG_11940	CM000574.1:4526466-4527077	Ctrl	Folsomia	OK	75.8075	92.5874	0.288476	0.705614	0.15065	0.3842	no
XLOC_000838	XLOC_000838	FGSG_11941	CM000574.1:4527552-4530584	Ctrl	Folsomia	OK	1.69299	1.91503	0.177796	0.221957	0.65355	0.820756	no
XLOC_000839	XLOC_000839	FGSG_01369	CM000574.1:4535674-4537320	Ctrl	Folsomia	OK	114.469	97.9543	-0.22478	-0.6694	0.174	0.419694	no
XLOC_000840	XLOC_000840	FGSG_01370	CM000574.1:4538470-4539971	Ctrl	Folsomia	OK	13.7672	11.4835	-0.261676	-0.495325	0.31915	0.574141	no
XLOC_000841	XLOC_000841	FGSG_01371	CM000574.1:4541340-4544562	Ctrl	Folsomia	OK	22.4515	22.0403	-0.0266699	-0.0748808	0.8819	0.945199	no
XLOC_000842	XLOC_000842	FGSG_01372	CM000574.1:4545592-4549146	Ctrl	Folsomia	OK	28.2247	24.9256	-0.179331	-0.518643	0.29645	0.555813	no
XLOC_000843	XLOC_000843	FGSG_01374	CM000574.1:4551447-4552728	Ctrl	Folsomia	OK	4.80655	5.48173	0.189629	0.260139	0.59325	0.782289	no
XLOC_000844	XLOC_000844	FGSG_01375	CM000574.1:4552856-4553985	Ctrl	Folsomia	OK	37.4155	42.0046	0.166913	0.418066	0.4006	0.64609	no
XLOC_000845	XLOC_000845	FGSG_01378	CM000574.1:4558666-4561777	Ctrl	Folsomia	OK	7.77243	9.22475	0.247144	0.572482	0.243	0.503074	no
XLOC_000846	XLOC_000846	FGSG_01382	CM000574.1:4569337-4571137	Ctrl	Folsomia	OK	43.3067	39.3758	-0.137283	-0.386649	0.43595	0.67292	no
XLOC_000847	XLOC_000847	FGSG_01385	CM000574.1:4575864-4576674	Ctrl	Folsomia	OK	16.4837	15.671	-0.0729449	-0.12096	0.80565	0.906728	no
XLOC_000848	XLOC_000848	FGSG_20519	CM000574.1:4577222-4577294	Ctrl	Folsomia	NOTEST	0	0	0	0	1	1	no
XLOC_000849	XLOC_000849	FGSG_20520	CM000574.1:4577376-4577448	Ctrl	Folsomia	NOTEST	0	0	0	0	1	1	no
XLOC_000850	XLOC_000850	FGSG_01387	CM000574.1:4580581-4581671	Ctrl	Folsomia	OK	76.9922	83.8521	0.123135	0.34906	0.48705	0.707109	no
XLOC_000851	XLOC_000851	FGSG_01389	CM000574.1:4587222-4588527	Ctrl	Folsomia	OK	5.59344	3.63674	-0.621091	-0.751446	0.1324	0.353307	no
XLOC_000852	XLOC_000852	FGSG_01390	CM000574.1:4589787-4592012	Ctrl	Folsomia	OK	20.7342	21.4861	0.0513936	0.134965	0.78815	0.898956	no
XLOC_000853	XLOC_000853	FGSG_01391	CM000574.1:4592275-4594943	Ctrl	Folsomia	OK	22.4631	30.1469	0.424454	1.16956	0.0194	0.103464	no
XLOC_000854	XLOC_000854	FGSG_01393	CM000574.1:4599037-4600762	Ctrl	Folsomia	OK	10.0342	12.1371	0.274492	0.575479	0.23355	0.493006	no
XLOC_000855	XLOC_000855	FGSG_01397	CM000574.1:4606884-4608287	Ctrl	Folsomia	OK	76.9002	72.6179	-0.082661	-0.237499	0.6349	0.809587	no
XLOC_000856	XLOC_000856	FGSG_01398	CM000574.1:4608692-4610413	Ctrl	Folsomia	OK	129.788	110.58	-0.23107	-0.687743	0.16935	0.413214	no
XLOC_000857	XLOC_000857	FGSG_01399	CM000574.1:4610644-4612492	Ctrl	Folsomia	OK	18.0009	17.4287	-0.0466016	-0.113985	0.82585	0.919152	no
XLOC_000858	XLOC_000858	FGSG_01402	CM000574.1:4618789-4619963	Ctrl	Folsomia	OK	28.574	35.4594	0.311466	0.759469	0.1228	0.337398	no
XLOC_000859	XLOC_000859	FGSG_11943	CM000574.1:4620402-4622459	Ctrl	Folsomia	NOTEST	0.204035	0.274451	0.427734	0	1	1	no
XLOC_000860	XLOC_000860	FGSG_01406	CM000574.1:4629281-4631309	Ctrl	Folsomia	OK	4.38583	3.30337	-0.408911	-0.570233	0.23975	0.500384	no
XLOC_000861	XLOC_000861	FGSG_11944	CM000574.1:4639945-4640786	Ctrl	Folsomia	OK	27.6637	46.9685	0.763697	1.67639	0.00095	0.00961502	yes
XLOC_000862	XLOC_000862	FGSG_01410	CM000574.1:4643808-4647571	Ctrl	Folsomia	OK	14.8769	16.5936	0.157553	0.431171	0.38665	0.632267	no
XLOC_000863	XLOC_000863	FGSG_01412	CM000574.1:4649740-4652866	Ctrl	Folsomia	OK	8.85376	10.2377	0.209532	0.494716	0.3159	0.571945	no
XLOC_000864	XLOC_000864	FGSG_11945	CM000574.1:4658069-4658375	Ctrl	Folsomia	OK	3.30583	7.55676	1.19275	0.567039	0.4308	0.670378	no
XLOC_000865	XLOC_000865	FGSG_01413	CM000574.1:4658565-4659840	Ctrl	Folsomia	OK	9.81484	14.5057	0.563586	1.04434	0.03315	0.148865	no
XLOC_000866	XLOC_000866	FGSG_01414	CM000574.1:4661824-4664410	Ctrl	Folsomia	OK	93.4215	63.3558	-0.560278	-1.65179	0.00115	0.0113047	no
XLOC_000867	XLOC_000867	FGSG_01415	CM000574.1:4664887-4665748	Ctrl	Folsomia	OK	79.4679	91.3868	0.201613	0.541711	0.2755	0.536412	no
XLOC_000868	XLOC_000868	FGSG_11948	CM000574.1:4673161-4674657	Ctrl	Folsomia	OK	0.920328	2.67255	1.538	0.429955	0.58505	0.778246	no
XLOC_000869	XLOC_000869	FGSG_11949	CM000574.1:4675526-4675928	Ctrl	Folsomia	OK	1.09067	4.12716	1.91993	1.01191	0.26915	0.529987	no
XLOC_000870	XLOC_000870	FGSG_01419	CM000574.1:4676909-4679835	Ctrl	Folsomia	OK	51.5221	50.1191	-0.0398306	-0.118574	0.81215	0.910864	no
XLOC_000871	XLOC_000871	FGSG_01420	CM000574.1:4680223-4683799	Ctrl	Folsomia	OK	7.79685	6.23074	-0.323487	-0.728187	0.1443	0.372723	no
XLOC_000872	XLOC_000872	FGSG_01424	CM000574.1:4693129-4695680	Ctrl	Folsomia	OK	26.0874	30.3594	0.21879	0.597519	0.2277	0.486021	no
XLOC_000873	XLOC_000873	FGSG_01425	CM000574.1:4709635-4712816	Ctrl	Folsomia	OK	1447.06	1487.21	0.0394837	0.0746302	0.8807	0.944743	no
XLOC_000874	XLOC_000874	FGSG_01426	CM000574.1:4713097-4714769	Ctrl	Folsomia	OK	1.69494	2.79941	0.723887	0.692312	0.17415	0.419694	no
XLOC_000875	XLOC_000875	FGSG_11952	CM000574.1:4719283-4719856	Ctrl	Folsomia	NOTEST	0	0	0	0	1	1	no
XLOC_000876	XLOC_000876	FGSG_11953	CM000574.1:4720447-4720774	Ctrl	Folsomia	NOTEST	0	0	0	0	1	1	no
XLOC_000877	XLOC_000877	FGSG_01434	CM000574.1:4755749-4756930	Ctrl	Folsomia	OK	10.192	10.3213	0.0181851	0.031274	0.9501	0.976425	no
XLOC_000878	XLOC_000878	FGSG_01439	CM000574.1:4765266-4768377	Ctrl	Folsomia	OK	13.7611	13.8275	0.00694552	0.0180173	0.96825	0.984565	no
XLOC_000879	XLOC_000879	FGSG_01440	CM000574.1:4770070-4771080	Ctrl	Folsomia	OK	7.68545	2.60778	-1.55931	-1.53657	0.0023	0.0199198	no
XLOC_000880	XLOC_000880	FGSG_11955	CM000574.1:4777983-4780243	Ctrl	Folsomia	OK	45.9604	46.061	0.00315527	0.00898868	0.9863	0.992899	no
XLOC_000881	XLOC_000881	FGSG_11956	CM000574.1:4781111-4782551	Ctrl	Folsomia	OK	8.13465	8.65093	0.0887744	0.159154	0.7447	0.874552	no
XLOC_000882	XLOC_000882	FGSG_01445	CM000574.1:4803034-4806191	Ctrl	Folsomia	OK	51.7108	61.5615	0.251563	0.74138	0.141	0.36647	no
XLOC_000883	XLOC_000883	FGSG_01447	CM000574.1:4808574-4809710	Ctrl	Folsomia	OK	74.8677	65.4339	-0.194306	-0.53178	0.2847	0.546123	no
XLOC_000884	XLOC_000884	FGSG_01449	CM000574.1:4811913-4813432	Ctrl	Folsomia	OK	17.4857	29.8372	0.770935	1.83984	0.00015	0.00197061	yes
XLOC_000885	XLOC_000885	FGSG_01450	CM000574.1:4816207-4817500	Ctrl	Folsomia	OK	44.3332	90.2163	1.025	2.84681	5e-05	0.000739515	yes
XLOC_000886	XLOC_000886	FGSG_01452	CM000574.1:4820663-4821701	Ctrl	Folsomia	OK	17.3378	18.4372	0.0886972	0.178913	0.7028	0.849609	no
XLOC_000887	XLOC_000887	FGSG_01453	CM000574.1:4822206-4823382	Ctrl	Folsomia	OK	56.9339	42.1143	-0.434978	-1.16091	0.01895	0.101495	no
XLOC_000888	XLOC_000888	FGSG_01454	CM000574.1:4825662-4827477	Ctrl	Folsomia	OK	48.6868	44.1267	-0.141881	-0.40805	0.4106	0.654929	no
XLOC_000889	XLOC_000889	FGSG_01455	CM000574.1:4830625-4831041	Ctrl	Folsomia	OK	45.169	45.096	-0.00233409	-0.00364398	0.9937	0.996526	no
XLOC_000890	XLOC_000890	FGSG_01457	CM000574.1:4833990-4837340	Ctrl	Folsomia	OK	3.62824	4.71037	0.376571	0.697082	0.16185	0.401512	no
XLOC_000891	XLOC_000891	FGSG_01458	CM000574.1:4837800-4839241	Ctrl	Folsomia	OK	1.22238	0.604841	-1.01506	-0.616118	0.17225	0.417671	no
XLOC_000892	XLOC_000892	FGSG_01459	CM000574.1:4840955-4841639	Ctrl	Folsomia	OK	0.536793	0.01362	-5.30056	-0.817229	0.32975	0.58317	no
XLOC_000893	XLOC_000893	FGSG_01460	CM000574.1:4842449-4842770	Ctrl	Folsomia	OK	0.418401	1.29169	1.62631	0.738736	0.3669	0.616324	no
XLOC_000894	XLOC_000894	FGSG_01461	CM000574.1:4846020-4847926	Ctrl	Folsomia	OK	30.8364	34.7499	0.172376	0.463183	0.35355	0.60342	no
XLOC_000895	XLOC_000895	FGSG_01462	CM000574.1:4848271-4849081	Ctrl	Folsomia	OK	159.11	187.273	0.235117	0.693299	0.1598	0.398177	no
XLOC_000896	XLOC_000896	FGSG_01464	CM000574.1:4852876-4854246	Ctrl	Folsomia	OK	73.8744	75.6486	0.0342382	0.0976876	0.8454	0.929776	no
XLOC_000897	XLOC_000897	FGSG_01465	CM000574.1:4854704-4855841	Ctrl	Folsomia	OK	5.83509	3.92731	-0.571212	-0.686968	0.16485	0.406078	no
XLOC_000898	XLOC_000898	FGSG_01467	CM000574.1:4857342-4858532	Ctrl	Folsomia	OK	1.85818	2.5575	0.460839	0.384833	0.4138	0.656691	no
XLOC_000899	XLOC_000899	FGSG_01472	CM000574.1:4867019-4869209	Ctrl	Folsomia	OK	25.1242	28.0325	0.158024	0.431816	0.3884	0.63367	no
XLOC_000900	XLOC_000900	FGSG_01473	CM000574.1:4870266-4874461	Ctrl	Folsomia	OK	26.6825	16.2273	-0.717473	-2.0345	5e-05	0.000739515	yes
XLOC_000901	XLOC_000901	FGSG_01474	CM000574.1:4878362-4878865	Ctrl	Folsomia	NOTEST	0	0	0	0	1	1	no
XLOC_000902	XLOC_000902	FGSG_11961	CM000574.1:4888005-4889985	Ctrl	Folsomia	OK	9.15491	7.1392	-0.358783	-0.701695	0.15025	0.383527	no
XLOC_000903	XLOC_000903	FGSG_01475	CM000574.1:4890925-4893186	Ctrl	Folsomia	OK	22.6	29.3005	0.374604	1.02307	0.0412	0.171692	no
XLOC_000904	XLOC_000904	FGSG_01476	CM000574.1:4894038-4895251	Ctrl	Folsomia	OK	154.708	185.242	0.259865	0.774583	0.1188	0.3316	no
XLOC_000905	XLOC_000905	FGSG_20522	CM000574.1:4909757-4909855	Ctrl	Folsomia	NOTEST	0	0	0	0	1	1	no
XLOC_000906	XLOC_000906	FGSG_01483	CM000574.1:4917407-4920785	Ctrl	Folsomia	NOTEST	0.174249	0.111838	-0.639739	0	1	1	no
XLOC_000907	XLOC_000907	FGSG_01484	CM000574.1:4923100-4924889	Ctrl	Folsomia	OK	4.41909	3.89081	-0.183677	-0.262888	0.59075	0.781538	no
XLOC_000908	XLOC_000908	FGSG_01485	CM000574.1:4925690-4926741	Ctrl	Folsomia	OK	347.015	299.937	-0.210338	-0.632473	0.1983	0.450809	no
XLOC_000909	XLOC_000909	FGSG_01487	CM000574.1:4929338-4929881	Ctrl	Folsomia	OK	315.602	274.535	-0.20112	-0.582859	0.24295	0.503074	no
XLOC_000910	XLOC_000910	FGSG_01490	CM000574.1:4936075-4937002	Ctrl	Folsomia	OK	10.8103	7.76678	-0.477017	-0.707135	0.1442	0.372635	no
XLOC_000911	XLOC_000911	FGSG_01492	CM000574.1:4939307-4940017	Ctrl	Folsomia	OK	0.0712572	1.1262	3.98228	1.31128	0.29415	0.553339	no
XLOC_000912	XLOC_000912	FGSG_01498	CM000574.1:4959484-4961472	Ctrl	Folsomia	OK	38.5948	35.7325	-0.111167	-0.311394	0.52495	0.735543	no
XLOC_000913	XLOC_000913	FGSG_01500	CM000574.1:4964016-4964568	Ctrl	Folsomia	NOTEST	0	0	0	0	1	1	no
XLOC_000914	XLOC_000914	FGSG_01502	CM000574.1:4972816-4973701	Ctrl	Folsomia	OK	31.0438	25.2116	-0.300218	-0.63994	0.18675	0.43642	no
XLOC_000915	XLOC_000915	FGSG_01504	CM000574.1:4975870-4977997	Ctrl	Folsomia	OK	1401.81	1476.2	0.0746009	0.193381	0.69195	0.843966	no
XLOC_000916	XLOC_000916	FGSG_01506	CM000574.1:4978405-4980244	Ctrl	Folsomia	OK	6.98924	5.94751	-0.232851	-0.393381	0.42545	0.665724	no
XLOC_000917	XLOC_000917	FGSG_01508	CM000574.1:4984451-4986003	Ctrl	Folsomia	OK	60.6557	59.1414	-0.0364758	-0.104037	0.8348	0.923529	no
XLOC_000918	XLOC_000918	FGSG_01509	CM000574.1:4986401-4987715	Ctrl	Folsomia	OK	1030.72	997.708	-0.0469563	-0.125057	0.8033	0.906433	no
XLOC_000919	XLOC_000919	FGSG_01511	CM000574.1:4994602-4996183	Ctrl	Folsomia	OK	14.8024	18.863	0.349729	0.771243	0.12175	0.33634	no
XLOC_000920	XLOC_000920	FGSG_01512	CM000574.1:4996931-4997484	Ctrl	Folsomia	OK	0	0.73818	inf	#NAME?	0.03485	0.154471	no
XLOC_000921	XLOC_000921	FGSG_01515	CM000574.1:5000125-5003561	Ctrl	Folsomia	OK	9.09814	9.13684	0.00612293	0.00303498	0.99595	0.997453	no
XLOC_000922	XLOC_000922	FGSG_20523	CM000574.1:5016225-5016373	Ctrl	Folsomia	NOTEST	0	0	0	0	1	1	no
XLOC_000923	XLOC_000923	FGSG_01519	CM000574.1:5016993-5018802	Ctrl	Folsomia	OK	22.1631	18.6193	-0.251355	-0.582475	0.23975	0.500384	no
XLOC_000924	XLOC_000924	FGSG_01522	CM000574.1:5024439-5025687	Ctrl	Folsomia	OK	94.6974	41.7408	-1.18187	-3.15398	5e-05	0.000739515	yes
XLOC_000925	XLOC_000925	FGSG_11962	CM000574.1:5029958-5030875	Ctrl	Folsomia	NOTEST	0.233313	0	#NAME?	0	1	1	no
XLOC_000926	XLOC_000926	FGSG_11963	CM000574.1:5031270-5032419	Ctrl	Folsomia	OK	0.472402	0.472842	0.00134383	0.000623684	0.45915	0.68918	no
XLOC_000927	XLOC_000927	FGSG_01527	CM000574.1:5041233-5042799	Ctrl	Folsomia	OK	30.2824	19.4796	-0.636513	-1.56009	0.0019	0.0170985	no
XLOC_000928	XLOC_000928	FGSG_01528	CM000574.1:5043913-5045308	Ctrl	Folsomia	OK	191.58	208.414	0.121508	0.365161	0.45885	0.689022	no
XLOC_000929	XLOC_000929	FGSG_20524	CM000574.1:5051670-5051768	Ctrl	Folsomia	NOTEST	0	0	0	0	1	1	no
XLOC_000930	XLOC_000930	FGSG_20525	CM000574.1:5052243-5052342	Ctrl	Folsomia	NOTEST	0	0	0	0	1	1	no
XLOC_000931	XLOC_000931	FGSG_01531	CM000574.1:5054416-5055623	Ctrl	Folsomia	OK	0.625817	0.505237	-0.30878	-0.157237	0.70895	0.852932	no
XLOC_000932	XLOC_000932	FGSG_01532	CM000574.1:5056782-5058273	Ctrl	Folsomia	OK	25.4015	71.829	1.49965	3.98886	5e-05	0.000739515	yes
XLOC_000933	XLOC_000933	FGSG_01534	CM000574.1:5063090-5064054	Ctrl	Folsomia	OK	69.7908	57.2138	-0.286674	-0.775652	0.1193	0.331822	no
XLOC_000934	XLOC_000934	FGSG_20526	CM000574.1:5067425-5067497	Ctrl	Folsomia	NOTEST	0	0	0	0	1	1	no
XLOC_000935	XLOC_000935	FGSG_01536	CM000574.1:5068864-5070774	Ctrl	Folsomia	OK	14.9646	13.2749	-0.172852	-0.398529	0.4238	0.664519	no
XLOC_000936	XLOC_000936	FGSG_01539	CM000574.1:5073273-5076409	Ctrl	Folsomia	OK	3.20241	1.95516	-0.711872	-1.08989	0.0323	0.146447	no
XLOC_000937	XLOC_000937	FGSG_01540	CM000574.1:5076772-5077501	Ctrl	Folsomia	OK	31.6145	18.898	-0.742352	-1.36154	0.0068	0.0472234	no
XLOC_000938	XLOC_000938	FGSG_01541	CM000574.1:5077860-5078859	Ctrl	Folsomia	OK	51.1491	54.0323	0.0791149	0.208087	0.67575	0.833881	no
XLOC_000939	XLOC_000939	FGSG_01543	CM000574.1:5080089-5080864	Ctrl	Folsomia	OK	8.41622	10.6666	0.341859	0.436111	0.37605	0.623344	no
XLOC_000940	XLOC_000940	FGSG_01545	CM000574.1:5090642-5092262	Ctrl	Folsomia	OK	6.91901	5.82948	-0.247198	-0.417838	0.39915	0.645146	no
XLOC_000941	XLOC_000941	FGSG_01547	CM000574.1:5095284-5097510	Ctrl	Folsomia	OK	119.056	119.79	0.00886386	0.0268417	0.9574	0.979496	no
XLOC_000942	XLOC_000942	FGSG_01548	CM000574.1:5101220-5102585	Ctrl	Folsomia	OK	56.3288	53.4113	-0.0767276	-0.215105	0.67115	0.830383	no
XLOC_000943	XLOC_000943	FGSG_01551	CM000574.1:5108447-5110597	Ctrl	Folsomia	OK	3.52839	2.57885	-0.452281	-0.613253	0.19655	0.449297	no
XLOC_000944	XLOC_000944	FGSG_01553	CM000574.1:5112074-5115867	Ctrl	Folsomia	OK	3.74067	4.28814	0.197057	0.385113	0.42825	0.668252	no
XLOC_000945	XLOC_000945	FGSG_01555	CM000574.1:5121678-5124576	Ctrl	Folsomia	OK	161.65	217.448	0.427797	1.26466	0.0098	0.0628727	no
XLOC_000946	XLOC_000946	FGSG_01556	CM000574.1:5125036-5126933	Ctrl	Folsomia	OK	7.32412	6.24779	-0.229309	-0.419364	0.3985	0.644649	no
XLOC_000947	XLOC_000947	FGSG_01558	CM000574.1:5132261-5137009	Ctrl	Folsomia	OK	3.94743	4.56177	0.208682	0.445306	0.36015	0.610043	no
XLOC_000948	XLOC_000948	FGSG_01559	CM000574.1:5138050-5139034	Ctrl	Folsomia	OK	1.59654	3.11012	0.962018	0.595551	0.23325	0.492755	no
XLOC_000949	XLOC_000949	FGSG_01560	CM000574.1:5139801-5141286	Ctrl	Folsomia	OK	23.5991	45.0665	0.933323	2.33757	5e-05	0.000739515	yes
XLOC_000950	XLOC_000950	FGSG_01561	CM000574.1:5142184-5146393	Ctrl	Folsomia	OK	23.2563	35.3433	0.603817	1.75404	0.0005	0.00563686	yes
XLOC_000951	XLOC_000951	FGSG_01562	CM000574.1:5148486-5151211	Ctrl	Folsomia	OK	17.9717	23.2298	0.370245	0.93024	0.0644	0.229405	no
XLOC_000952	XLOC_000952	FGSG_01563	CM000574.1:5151508-5154876	Ctrl	Folsomia	OK	1.83538	0.855847	-1.10066	-1.10363	0.0354	0.155929	no
XLOC_000953	XLOC_000953	FGSG_01567	CM000574.1:5165353-5166415	Ctrl	Folsomia	OK	5.28461	8.62353	0.706481	0.983598	0.04495	0.181165	no
XLOC_000954	XLOC_000954	FGSG_01569	CM000574.1:5175593-5178556	Ctrl	Folsomia	OK	13.7458	6.04688	-1.18473	-2.57248	5e-05	0.000739515	yes
XLOC_000955	XLOC_000955	FGSG_01570	CM000574.1:5179705-5181093	Ctrl	Folsomia	OK	4.15022	2.74098	-0.598498	-0.640688	0.18325	0.431818	no
XLOC_000956	XLOC_000956	FGSG_20527	CM000574.1:5181741-5181827	Ctrl	Folsomia	OK	342.926	0	#NAME?	#NAME?	0.02635	0.128062	no
XLOC_000957	XLOC_000957	FGSG_01571	CM000574.1:5183025-5185335	Ctrl	Folsomia	OK	25.0874	11.0173	-1.18719	-2.89841	5e-05	0.000739515	yes
XLOC_000958	XLOC_000958	FGSG_01572	CM000574.1:5187605-5190222	Ctrl	Folsomia	OK	588.366	281.484	-1.06366	-2.81522	5e-05	0.000739515	yes
XLOC_000959	XLOC_000959	FGSG_01575	CM000574.1:5200571-5202364	Ctrl	Folsomia	OK	18.6747	17.805	-0.0688051	-0.163672	0.7421	0.872809	no
XLOC_000960	XLOC_000960	FGSG_01576	CM000574.1:5209949-5211094	Ctrl	Folsomia	OK	1.81807	1.67316	-0.119839	-0.0850371	0.86785	0.939172	no
XLOC_000961	XLOC_000961	FGSG_01577	CM000574.1:5216037-5218360	Ctrl	Folsomia	OK	0.787828	0.519327	-0.601238	-0.361313	0.4706	0.696558	no
XLOC_000962	XLOC_000962	FGSG_01578	CM000574.1:5221060-5222758	Ctrl	Folsomia	OK	0.582732	0.0317383	-4.19854	-1.00886	0.1247	0.340159	no
XLOC_000963	XLOC_000963	FGSG_01580	CM000574.1:5226133-5227282	Ctrl	Folsomia	OK	21.7936	13.3634	-0.705619	-1.3033	0.01025	0.0650204	no
XLOC_000964	XLOC_000964	FGSG_01582	CM000574.1:5230667-5234700	Ctrl	Folsomia	OK	5.65753	4.338	-0.383141	-0.817872	0.0984	0.297946	no
XLOC_000965	XLOC_000965	FGSG_01583	CM000574.1:5237081-5238794	Ctrl	Folsomia	OK	1.53039	1.22821	-0.317348	-0.270072	0.57155	0.769316	no
XLOC_000966	XLOC_000966	FGSG_01584	CM000574.1:5239308-5241245	Ctrl	Folsomia	OK	0.0283555	1.24727	5.459	1.54595	0.09285	0.288256	no
XLOC_000967	XLOC_000967	FGSG_01586	CM000574.1:5248732-5249873	Ctrl	Folsomia	OK	8.41677	6.89581	-0.287546	-0.40687	0.4058	0.651045	no
XLOC_000968	XLOC_000968	FGSG_11971	CM000574.1:5253715-5254101	Ctrl	Folsomia	OK	0	9.78514	inf	#NAME?	5e-05	0.000739515	yes
XLOC_000969	XLOC_000969	FGSG_01589	CM000574.1:5264458-5270722	Ctrl	Folsomia	NOTEST	0.102908	0.193031	0.907481	0	1	1	no
XLOC_000970	XLOC_000970	FGSG_01591	CM000574.1:5274632-5275845	Ctrl	Folsomia	OK	755.206	999.189	0.403886	1.1037	0.02725	0.130802	no
XLOC_000971	XLOC_000971	FGSG_01592	CM000574.1:5278555-5280932	Ctrl	Folsomia	OK	8.0178	5.79633	-0.468067	-0.905309	0.06335	0.227026	no
XLOC_000972	XLOC_000972	FGSG_01593	CM000574.1:5282024-5283570	Ctrl	Folsomia	OK	0.492106	0.386848	-0.347202	-0.177502	0.6923	0.843998	no
XLOC_000973	XLOC_000973	FGSG_01594	CM000574.1:5288890-5289632	Ctrl	Folsomia	OK	1531.05	2738.28	0.838751	1.96602	0.0001	0.00137454	yes
XLOC_000974	XLOC_000974	FGSG_01595	CM000574.1:5289752-5290778	Ctrl	Folsomia	OK	1.69514	3.44148	1.02162	0.859995	0.08965	0.282914	no
XLOC_000975	XLOC_000975	FGSG_01598	CM000574.1:5296480-5299923	Ctrl	Folsomia	NOTEST	0.115243	0.0681631	-0.757613	0	1	1	no
XLOC_000976	XLOC_000976	FGSG_20529	CM000574.1:5300616-5300695	Ctrl	Folsomia	NOTEST	0	0	0	0	1	1	no
XLOC_000977	XLOC_000977	FGSG_20530	CM000574.1:5300740-5300822	Ctrl	Folsomia	NOTEST	0	0	0	0	1	1	no
XLOC_000978	XLOC_000978	FGSG_11974	CM000574.1:5308775-5310829	Ctrl	Folsomia	OK	1.47091	2.6971	0.874699	0.948788	0.04735	0.187358	no
XLOC_000979	XLOC_000979	FGSG_11975	CM000574.1:5311242-5314122	Ctrl	Folsomia	OK	0.0460627	0.473098	3.36047	0.573435	0.27505	0.536184	no
XLOC_000980	XLOC_000980	FGSG_01602	CM000574.1:5316481-5317831	Ctrl	Folsomia	OK	11.0817	8.40571	-0.398744	-0.725073	0.14055	0.365884	no
XLOC_000981	XLOC_000981	FGSG_01603	CM000574.1:5319891-5321658	Ctrl	Folsomia	OK	3.1476	1.71017	-0.880115	-0.983856	0.05355	0.203198	no
XLOC_000982	XLOC_000982	FGSG_01606	CM000574.1:5344912-5348653	Ctrl	Folsomia	OK	46.0231	37.7451	-0.286069	-0.840239	0.0928	0.288256	no
XLOC_000983	XLOC_000983	FGSG_01608	CM000574.1:5351883-5352996	Ctrl	Folsomia	NOTEST	0	0.161399	inf	0	1	1	no
XLOC_000984	XLOC_000984	FGSG_01609	CM000574.1:5353918-5355425	Ctrl	Folsomia	OK	2.89627	1.86409	-0.63573	-0.669422	0.14915	0.381582	no
XLOC_000985	XLOC_000985	FGSG_01610	CM000574.1:5356260-5357771	Ctrl	Folsomia	OK	12.4946	9.09039	-0.458886	-0.759688	0.1337	0.354762	no
XLOC_000986	XLOC_000986	FGSG_01614	CM000574.1:5366426-5369096	Ctrl	Folsomia	OK	5.20066	4.74496	-0.1323	-0.245941	0.6175	0.799047	no
XLOC_000987	XLOC_000987	FGSG_01616	CM000574.1:5372719-5373838	Ctrl	Folsomia	OK	0.372848	0.776717	1.0588	0.523564	0.471	0.696558	no
XLOC_000988	XLOC_000988	FGSG_20533	CM000574.1:5375648-5375720	Ctrl	Folsomia	NOTEST	0	0	0	0	1	1	no
XLOC_000989	XLOC_000989	FGSG_01622	CM000574.1:5389228-5389585	Ctrl	Folsomia	OK	225.605	249.644	0.146074	0.33118	0.5087	0.723645	no
XLOC_000990	XLOC_000990	FGSG_01626	CM000574.1:5396881-5397682	Ctrl	Folsomia	NOTEST	0.389232	0.173042	-1.16951	0	1	1	no
XLOC_000991	XLOC_000991	FGSG_01629	CM000574.1:5407488-5409452	Ctrl	Folsomia	OK	16.9252	13.9715	-0.276684	-0.655877	0.182	0.42995	no
XLOC_000992	XLOC_000992	FGSG_01630	CM000574.1:5410911-5412164	Ctrl	Folsomia	OK	23.9985	25.8404	0.106685	0.247907	0.60445	0.790774	no
XLOC_000993	XLOC_000993	FGSG_01633	CM000574.1:5423015-5423868	Ctrl	Folsomia	OK	34.0685	25.1327	-0.438871	-0.921854	0.0609	0.22191	no
XLOC_000994	XLOC_000994	FGSG_11982	CM000574.1:5433746-5434076	Ctrl	Folsomia	NOTEST	0.63516	0.256754	-1.30673	0	1	1	no
XLOC_000995	XLOC_000995	FGSG_01637	CM000574.1:5437791-5439682	Ctrl	Folsomia	OK	4.34268	4.28916	-0.0178877	-0.0266568	0.9558	0.978658	no
XLOC_000996	XLOC_000996	FGSG_01638	CM000574.1:5441645-5444763	Ctrl	Folsomia	OK	5.73412	7.3603	0.360193	0.768588	0.11875	0.331542	no
XLOC_000997	XLOC_000997	FGSG_01640	CM000574.1:5446595-5448129	Ctrl	Folsomia	OK	7.60711	8.69263	0.192443	0.334022	0.5016	0.718123	no
XLOC_000998	XLOC_000998	FGSG_01643	CM000574.1:5464610-5466122	Ctrl	Folsomia	OK	14.1156	16.2194	0.200429	0.433558	0.3737	0.62219	no
XLOC_000999	XLOC_000999	FGSG_01646	CM000574.1:5478975-5480823	Ctrl	Folsomia	OK	1.52872	2.78144	0.863511	0.950745	0.0496	0.193747	no
XLOC_001000	XLOC_001000	FGSG_01647	CM000574.1:5487657-5491458	Ctrl	Folsomia	OK	23.7846	16.1089	-0.562169	-1.58477	0.00155	0.0144679	no
XLOC_001001	XLOC_001001	FGSG_01648	CM000574.1:5492380-5494014	Ctrl	Folsomia	OK	31.1193	28.5514	-0.124247	-0.325573	0.511	0.725069	no
XLOC_001002	XLOC_001002	FGSG_01649	CM000574.1:5494355-5495615	Ctrl	Folsomia	NOTEST	0	0	0	0	1	1	no
XLOC_001003	XLOC_001003	FGSG_01651	CM000574.1:5499172-5500373	Ctrl	Folsomia	OK	10.5437	8.8239	-0.256888	-0.422677	0.38585	0.631885	no
XLOC_001004	XLOC_001004	FGSG_01652	CM000574.1:5501054-5501940	Ctrl	Folsomia	OK	1.24558	1.79829	0.529815	0.331959	0.48415	0.705349	no
XLOC_001005	XLOC_001005	FGSG_01654	CM000574.1:5503842-5505408	Ctrl	Folsomia	OK	6.58364	9.5995	0.544073	0.982385	0.04925	0.192847	no
XLOC_001006	XLOC_001006	FGSG_01656	CM000574.1:5506631-5509965	Ctrl	Folsomia	OK	6.98556	5.74041	-0.283222	-0.617183	0.2181	0.47533	no
XLOC_001007	XLOC_001007	FGSG_01658	CM000574.1:5511875-5514247	Ctrl	Folsomia	OK	10.511	8.01082	-0.391872	-0.816755	0.09805	0.297045	no
XLOC_001008	XLOC_001008	FGSG_01659	CM000574.1:5514466-5515454	Ctrl	Folsomia	OK	8.5426	14.013	0.714023	1.09217	0.0316	0.14455	no
XLOC_001009	XLOC_001009	FGSG_01662	CM000574.1:5520377-5522348	Ctrl	Folsomia	OK	0.400531	0.192814	-1.0547	-0.455938	0.4425	0.678372	no
XLOC_001010	XLOC_001010	FGSG_20535	CM000574.1:5527726-5527798	Ctrl	Folsomia	NOTEST	0	0	0	0	1	1	no
XLOC_001011	XLOC_001011	FGSG_01668	CM000574.1:5534686-5535999	Ctrl	Folsomia	OK	3.41299	4.26515	0.32156	0.392572	0.3997	0.645549	no
XLOC_001012	XLOC_001012	FGSG_01669	CM000574.1:5538066-5538824	Ctrl	Folsomia	OK	8.89321	5.86102	-0.601551	-0.617603	0.2058	0.45971	no
XLOC_001013	XLOC_001013	FGSG_01670	CM000574.1:5539687-5540266	Ctrl	Folsomia	OK	42.403	34.9046	-0.280749	-0.467513	0.33255	0.585174	no
XLOC_001014	XLOC_001014	FGSG_01672	CM000574.1:5548137-5550062	Ctrl	Folsomia	OK	2404.13	3430.35	0.512844	0.941833	0.0571	0.213227	no
XLOC_001015	XLOC_001015	FGSG_01674	CM000574.1:5553116-5554164	Ctrl	Folsomia	NOTEST	0.278365	0	#NAME?	0	1	1	no
XLOC_001016	XLOC_001016	FGSG_01677	CM000574.1:5561373-5562971	Ctrl	Folsomia	NOTEST	0	0	0	0	1	1	no
XLOC_001017	XLOC_001017	FGSG_01679	CM000574.1:5565088-5566934	Ctrl	Folsomia	NOTEST	0	0	0	0	1	1	no
XLOC_001018	XLOC_001018	FGSG_01681	CM000574.1:5573031-5575221	Ctrl	Folsomia	OK	8.79521	21.5599	1.29356	2.97314	5e-05	0.000739515	yes
XLOC_001019	XLOC_001019	FGSG_11988	CM000574.1:5584027-5588101	Ctrl	Folsomia	OK	19.4201	51.5766	1.40917	4.08009	5e-05	0.000739515	yes
XLOC_001020	XLOC_001020	FGSG_11989	CM000574.1:5589554-5593287	Ctrl	Folsomia	OK	0.150582	2.20372	3.87132	2.54138	0.00015	0.00197061	yes
XLOC_001021	XLOC_001021	FGSG_01687	CM000574.1:5599939-5600860	Ctrl	Folsomia	OK	4.81627	5.39667	0.164154	0.188574	0.69885	0.847345	no
XLOC_001022	XLOC_001022	FGSG_01689	CM000574.1:5602912-5603402	Ctrl	Folsomia	OK	24.188	21.5121	-0.169145	-0.211368	0.6614	0.82547	no
XLOC_001023	XLOC_001023	FGSG_01691	CM000574.1:5613741-5615772	Ctrl	Folsomia	OK	3.95954	1.7686	-1.16272	-1.4786	0.0063	0.0444903	no
XLOC_001024	XLOC_001024	FGSG_11990	CM000574.1:5627057-5628238	Ctrl	Folsomia	OK	1372.25	1030.36	-0.413398	-1.09906	0.0278	0.132709	no
XLOC_001025	XLOC_001025	FGSG_11991	CM000574.1:5629111-5632151	Ctrl	Folsomia	OK	25.1255	40.8241	0.700268	0.944549	0.06455	0.229649	no
XLOC_001026	XLOC_001026	FGSG_01700	CM000574.1:5636539-5638110	Ctrl	Folsomia	OK	6.14887	10.5393	0.777389	1.35582	0.00615	0.04354	no
XLOC_001027	XLOC_001027	FGSG_01702	CM000574.1:5639894-5641829	Ctrl	Folsomia	OK	297.684	325.714	0.129825	0.367585	0.46145	0.691545	no
XLOC_001028	XLOC_001028	FGSG_01703	CM000574.1:5642091-5644851	Ctrl	Folsomia	OK	24.7573	19.4157	-0.350632	-0.953995	0.0539	0.204046	no
XLOC_001029	XLOC_001029	FGSG_01705	CM000574.1:5648822-5650761	Ctrl	Folsomia	OK	1.93937	2.65178	0.451377	0.516231	0.28435	0.546008	no
XLOC_001030	XLOC_001030	FGSG_11994	CM000574.1:5658067-5659249	Ctrl	Folsomia	OK	24.5981	27.4372	0.157586	0.372608	0.4514	0.682757	no
XLOC_001031	XLOC_001031	FGSG_11995	CM000574.1:5659710-5661609	Ctrl	Folsomia	OK	2.76146	2.899	0.0701284	0.0910906	0.8525	0.93312	no
XLOC_001032	XLOC_001032	FGSG_01710	CM000574.1:5661822-5663754	Ctrl	Folsomia	OK	19.5913	18.205	-0.105886	-0.265016	0.58795	0.779673	no
XLOC_001033	XLOC_001033	FGSG_01711	CM000574.1:5664156-5666029	Ctrl	Folsomia	OK	0.430915	0.933741	1.11562	0.693378	0.1672	0.410185	no
XLOC_001034	XLOC_001034	FGSG_01714	CM000574.1:5671560-5672112	Ctrl	Folsomia	NOTEST	0	0	0	0	1	1	no
XLOC_001035	XLOC_001035	FGSG_11996	CM000574.1:5673869-5675257	Ctrl	Folsomia	OK	1.83262	2.93178	0.677874	0.551848	0.2722	0.533665	no
XLOC_001036	XLOC_001036	FGSG_11997	CM000574.1:5675518-5676000	Ctrl	Folsomia	OK	12.5319	21.5221	0.780213	0.86739	0.0899	0.283228	no
XLOC_001037	XLOC_001037	FGSG_01717	CM000574.1:5680338-5682353	Ctrl	Folsomia	OK	63.5148	133.048	1.06678	3.11495	5e-05	0.000739515	yes
XLOC_001038	XLOC_001038	FGSG_12000	CM000574.1:5691982-5692321	Ctrl	Folsomia	OK	0.858973	2.4372	1.50454	0.871303	0.5052	0.721212	no
XLOC_001039	XLOC_001039	FGSG_01723	CM000574.1:5695326-5695982	Ctrl	Folsomia	NOTEST	0.0685302	0	#NAME?	0	1	1	no
XLOC_001040	XLOC_001040	FGSG_01724	CM000574.1:5697146-5699222	Ctrl	Folsomia	OK	2.35139	2.22133	-0.082089	-0.0993201	0.84615	0.929776	no
XLOC_001041	XLOC_001041	FGSG_01729	CM000574.1:5711482-5712493	Ctrl	Folsomia	NOTEST	0	0	0	0	1	1	no
XLOC_001042	XLOC_001042	FGSG_12001	CM000574.1:5717446-5718044	Ctrl	Folsomia	OK	13.1192	20.6062	0.651403	0.960342	0.0477	0.188149	no
XLOC_001043	XLOC_001043	FGSG_01733	CM000574.1:5725120-5728597	Ctrl	Folsomia	OK	3.26483	5.69172	0.801855	1.45407	0.0031	0.0254056	no
XLOC_001044	XLOC_001044	FGSG_01734	CM000574.1:5729932-5731667	Ctrl	Folsomia	OK	2.29044	1.85354	-0.305341	-0.319917	0.5272	0.736935	no
XLOC_001045	XLOC_001045	FGSG_01735	CM000574.1:5732142-5735227	Ctrl	Folsomia	OK	2.72455	2.98593	0.132164	0.176119	0.71875	0.858794	no
XLOC_001046	XLOC_001046	FGSG_01738	CM000574.1:5745244-5747915	Ctrl	Folsomia	OK	0.875935	27.0137	4.94672	4.75163	5e-05	0.000739515	yes
XLOC_001047	XLOC_001047	FGSG_01739	CM000574.1:5749796-5751823	Ctrl	Folsomia	OK	2.61983	39.4668	3.91309	5.93751	5e-05	0.000739515	yes
XLOC_001048	XLOC_001048	FGSG_01742	CM000574.1:5758008-5759050	Ctrl	Folsomia	OK	6.66283	192.143	4.8499	8.12741	5e-05	0.000739515	yes
XLOC_001049	XLOC_001049	FGSG_01745	CM000574.1:5767536-5769948	Ctrl	Folsomia	OK	0.582572	0.223801	-1.38022	-0.462352	0.54235	0.746848	no
XLOC_001050	XLOC_001050	FGSG_01749	CM000574.1:5775073-5776478	Ctrl	Folsomia	NOTEST	0	0	0	0	1	1	no
XLOC_001051	XLOC_001051	FGSG_12004	CM000574.1:5778438-5779742	Ctrl	Folsomia	OK	35.3726	22.4374	-0.656729	-1.47448	0.00355	0.0282722	no
XLOC_001052	XLOC_001052	FGSG_12005	CM000574.1:5780087-5780831	Ctrl	Folsomia	OK	93.9636	61.3641	-0.614708	-1.59209	0.00145	0.0137161	no
XLOC_001053	XLOC_001053	FGSG_01752	CM000574.1:5783893-5784643	Ctrl	Folsomia	OK	1.25698	0.403751	-1.63842	-0.775902	0.2732	0.534882	no
XLOC_001054	XLOC_001054	FGSG_12006	CM000574.1:5785719-5788857	Ctrl	Folsomia	OK	27.0585	24.6395	-0.13511	-0.376589	0.4491	0.681745	no
XLOC_001055	XLOC_001055	FGSG_01759	CM000574.1:5798188-5799817	Ctrl	Folsomia	OK	1.92105	2.25279	0.229822	0.224637	0.65055	0.818719	no
XLOC_001056	XLOC_001056	FGSG_01761	CM000574.1:5802758-5804374	Ctrl	Folsomia	OK	0.515252	0.19559	-1.39745	-0.480413	0.4694	0.69599	no
XLOC_001057	XLOC_001057	FGSG_01762	CM000574.1:5805163-5807242	Ctrl	Folsomia	NOTEST	0.133301	0.137075	0.0402809	0	1	1	no
XLOC_001058	XLOC_001058	FGSG_01764	CM000574.1:5812310-5812938	Ctrl	Folsomia	OK	14.3191	2.40948	-2.57115	-2.03531	0.0033	0.0266384	no
XLOC_001059	XLOC_001059	FGSG_01771	CM000574.1:5838746-5839469	Ctrl	Folsomia	OK	45.8912	265.703	2.53353	5.93422	5e-05	0.000739515	yes
XLOC_001060	XLOC_001060	FGSG_01773	CM000574.1:5841040-5842275	Ctrl	Folsomia	NOTEST	0	0.0835026	inf	0	1	1	no
XLOC_001061	XLOC_001061	FGSG_12011	CM000574.1:5844845-5845398	Ctrl	Folsomia	NOTEST	0	0	0	0	1	1	no
XLOC_001062	XLOC_001062	FGSG_12012	CM000574.1:5845469-5847605	Ctrl	Folsomia	NOTEST	0.352553	0.116001	-1.6037	0	1	1	no
XLOC_001063	XLOC_001063	FGSG_01775	CM000574.1:5850284-5851029	Ctrl	Folsomia	NOTEST	0.0662927	0	#NAME?	0	1	1	no
XLOC_001064	XLOC_001064	FGSG_01776	CM000574.1:5851983-5852712	Ctrl	Folsomia	NOTEST	0	0	0	0	1	1	no
XLOC_001065	XLOC_001065	FGSG_01777	CM000574.1:5853308-5854136	Ctrl	Folsomia	NOTEST	0.0748097	0.351398	2.23181	0	1	1	no
XLOC_001066	XLOC_001066	FGSG_01781	CM000574.1:5861438-5863730	Ctrl	Folsomia	OK	0.922945	1.44893	0.650674	0.537608	0.2698	0.530804	no
XLOC_001067	XLOC_001067	FGSG_01784	CM000574.1:5866655-5867825	Ctrl	Folsomia	OK	2.79824	6.87654	1.29716	1.32302	0.01755	0.0964694	no
XLOC_001068	XLOC_001068	FGSG_01785	CM000574.1:5868441-5869805	Ctrl	Folsomia	OK	1.2279	0.214797	-2.51515	-1.18169	0.17755	0.424143	no
XLOC_001069	XLOC_001069	FGSG_01786	CM000574.1:5870488-5872393	Ctrl	Folsomia	NOTEST	0	0	0	0	1	1	no
XLOC_001070	XLOC_001070	FGSG_01788	CM000574.1:5875233-5876310	Ctrl	Folsomia	OK	0.484521	1.1775	1.2811	0.622184	0.4435	0.678983	no
XLOC_001071	XLOC_001071	FGSG_01789	CM000574.1:5877923-5880194	Ctrl	Folsomia	OK	0.574673	3.48607	2.60079	2.31079	0.00015	0.00197061	yes
XLOC_001072	XLOC_001072	FGSG_01790	CM000574.1:5880759-5888403	Ctrl	Folsomia	OK	3.64491	6.57525	0.851162	2.14331	5e-05	0.000739515	yes
XLOC_001073	XLOC_001073	FGSG_01791	CM000574.1:5888887-5890280	Ctrl	Folsomia	OK	0.397919	0.690723	0.795635	0.411212	0.37315	0.622092	no
XLOC_001074	XLOC_001074	FGSG_01793	CM000574.1:5893057-5894019	Ctrl	Folsomia	NOTEST	0.0142722	0.0324989	1.18718	0	1	1	no
XLOC_001075	XLOC_001075	FGSG_01794	CM000574.1:5894615-5895686	Ctrl	Folsomia	NOTEST	0.431514	0	#NAME?	0	1	1	no
XLOC_001076	XLOC_001076	FGSG_01796	CM000574.1:5898800-5899493	Ctrl	Folsomia	OK	21.411	21.3448	-0.00446327	-0.00719994	0.9889	0.994097	no
XLOC_001077	XLOC_001077	FGSG_01799	CM000574.1:5904090-5910980	Ctrl	Folsomia	OK	0.394596	0.967606	1.29404	1.33501	0.01475	0.0858894	no
XLOC_001078	XLOC_001078	FGSG_01802	CM000574.1:5917045-5918619	Ctrl	Folsomia	OK	19.2738	11.1739	-0.786509	-1.67533	0.0008	0.00835153	yes
XLOC_001079	XLOC_001079	FGSG_01806	CM000574.1:5927144-5928353	Ctrl	Folsomia	OK	78.0319	73.9626	-0.0772683	-0.216404	0.66285	0.826274	no
XLOC_001080	XLOC_001080	FGSG_01808	CM000574.1:5930755-5932921	Ctrl	Folsomia	OK	3.39255	4.22596	0.316905	0.464754	0.35015	0.600609	no
XLOC_001081	XLOC_001081	FGSG_01810	CM000574.1:5934520-5935663	Ctrl	Folsomia	OK	0.567311	2.67792	2.2389	1.42583	0.00515	0.0377143	no
XLOC_001082	XLOC_001082	FGSG_01811	CM000574.1:5936270-5937233	Ctrl	Folsomia	OK	0.0235046	1.02647	5.4486	1.20682	0.19615	0.448905	no
XLOC_001083	XLOC_001083	FGSG_01813	CM000574.1:5939644-5940625	Ctrl	Folsomia	OK	2.97047	7.97699	1.42515	1.46751	0.00975	0.0626231	no
XLOC_001084	XLOC_001084	FGSG_01814	CM000574.1:5941272-5942955	Ctrl	Folsomia	OK	0.63544	0.318485	-0.996529	-0.514473	0.4987	0.716373	no
XLOC_001085	XLOC_001085	FGSG_01816	CM000574.1:5944555-5945401	Ctrl	Folsomia	NOTEST	0	0	0	0	1	1	no
XLOC_001086	XLOC_001086	FGSG_12014	CM000574.1:5957270-5958369	Ctrl	Folsomia	NOTEST	0	0	0	0	1	1	no
XLOC_001087	XLOC_001087	FGSG_12015	CM000574.1:5958733-5959158	Ctrl	Folsomia	NOTEST	0	0	0	0	1	1	no
XLOC_001088	XLOC_001088	FGSG_01822	CM000574.1:5960728-5961592	Ctrl	Folsomia	OK	23.8739	21.9021	-0.124362	-0.24043	0.63445	0.809379	no
XLOC_001089	XLOC_001089	FGSG_01823	CM000574.1:5962184-5963500	Ctrl	Folsomia	OK	13.9278	20.6892	0.57091	1.01657	0.0382	0.163414	no
XLOC_001090	XLOC_001090	FGSG_01824	CM000574.1:5964700-5965906	Ctrl	Folsomia	OK	28.8534	33.502	0.215507	0.500264	0.30735	0.564342	no
XLOC_001091	XLOC_001091	FGSG_12016	CM000574.1:5967214-5967706	Ctrl	Folsomia	OK	78.554	94.9631	0.273683	0.563768	0.2562	0.51749	no
XLOC_001092	XLOC_001092	FGSG_01826	CM000574.1:5970157-5971767	Ctrl	Folsomia	OK	79.6661	99.6785	0.323316	0.959394	0.0532	0.202415	no
XLOC_001093	XLOC_001093	FGSG_01827	CM000574.1:5972301-5975112	Ctrl	Folsomia	OK	0.93697	1.20005	0.357013	0.36391	0.4392	0.675163	no
XLOC_001094	XLOC_001094	FGSG_01828	CM000574.1:5975857-5976796	Ctrl	Folsomia	OK	53.863	28.1091	-0.938257	-2.19472	5e-05	0.000739515	yes
XLOC_001095	XLOC_001095	FGSG_01829	CM000574.1:5978194-5979451	Ctrl	Folsomia	OK	4.77703	3.75994	-0.345404	-0.426223	0.3755	0.622972	no
XLOC_001096	XLOC_001096	FGSG_01830	CM000574.1:5979715-5980432	Ctrl	Folsomia	OK	16.4469	12.4049	-0.406904	-0.623388	0.20115	0.45445	no
XLOC_001097	XLOC_001097	FGSG_01833	CM000574.1:5985577-5986760	Ctrl	Folsomia	OK	0.776568	0.564624	-0.459822	-0.246775	0.5093	0.724023	no
XLOC_001098	XLOC_001098	FGSG_12017	CM000574.1:5988546-5990511	Ctrl	Folsomia	OK	1.48111	1.27816	-0.212612	-0.195152	0.69145	0.84366	no
XLOC_001099	XLOC_001099	FGSG_12018	CM000574.1:5991490-5992546	Ctrl	Folsomia	NOTEST	0	0	0	0	1	1	no
XLOC_001100	XLOC_001100	FGSG_01838	CM000574.1:6006675-6008165	Ctrl	Folsomia	OK	235.089	286.164	0.283636	0.828019	0.0954	0.292313	no
XLOC_001101	XLOC_001101	FGSG_01840	CM000574.1:6017399-6018171	Ctrl	Folsomia	OK	7.8408	6.75554	-0.214929	-0.210054	0.66455	0.827114	no
XLOC_001102	XLOC_001102	FGSG_01841	CM000574.1:6021725-6022526	Ctrl	Folsomia	OK	21.5984	31.7888	0.557594	1.08278	0.0318	0.145112	no
XLOC_001103	XLOC_001103	FGSG_20537	CM000574.1:6023305-6023395	Ctrl	Folsomia	NOTEST	0	0	0	0	1	1	no
XLOC_001104	XLOC_001104	FGSG_01842	CM000574.1:6027623-6030467	Ctrl	Folsomia	OK	41.8079	38.8896	-0.104388	-0.306704	0.5407	0.74585	no
XLOC_001105	XLOC_001105	FGSG_01843	CM000574.1:6035675-6036599	Ctrl	Folsomia	OK	37.3114	50.9704	0.450044	1.10589	0.02895	0.136466	no
XLOC_001106	XLOC_001106	FGSG_01844	CM000574.1:6037459-6038917	Ctrl	Folsomia	OK	2.535	2.0009	-0.341336	-0.319402	0.5337	0.740335	no
XLOC_001107	XLOC_001107	FGSG_01846	CM000574.1:6052728-6054546	Ctrl	Folsomia	OK	9.40922	9.52628	0.0178376	0.0347052	0.94355	0.972557	no
XLOC_001108	XLOC_001108	FGSG_01849	CM000574.1:6070665-6071833	Ctrl	Folsomia	OK	121.007	67.4201	-0.843835	-2.29967	5e-05	0.000739515	yes
XLOC_001109	XLOC_001109	FGSG_01850	CM000574.1:6077897-6079859	Ctrl	Folsomia	OK	36.3673	26.7132	-0.44509	-1.21845	0.0152	0.0879651	no
XLOC_001110	XLOC_001110	FGSG_01851	CM000574.1:6081713-6083302	Ctrl	Folsomia	OK	76.3546	78.5017	0.0400081	0.117887	0.81845	0.914748	no
XLOC_001111	XLOC_001111	FGSG_01852	CM000574.1:6084957-6086610	Ctrl	Folsomia	OK	25.1606	23.4082	-0.104153	-0.260555	0.59775	0.785601	no
XLOC_001112	XLOC_001112	FGSG_01856	CM000574.1:6110827-6113505	Ctrl	Folsomia	OK	18.0817	13.8619	-0.383397	-0.468212	0.3557	0.605807	no
XLOC_001113	XLOC_001113	FGSG_01858	CM000574.1:6119063-6119850	Ctrl	Folsomia	OK	4.90028	4.41046	-0.151935	-0.137698	0.77965	0.895372	no
XLOC_001114	XLOC_001114	FGSG_01861	CM000574.1:6131779-6133253	Ctrl	Folsomia	OK	2.9892	3.32139	0.152029	0.174316	0.72055	0.859193	no
XLOC_001115	XLOC_001115	FGSG_12024	CM000574.1:6139461-6141159	Ctrl	Folsomia	NOTEST	0	0.224322	inf	0	1	1	no
XLOC_001116	XLOC_001116	FGSG_12025	CM000574.1:6144927-6145408	Ctrl	Folsomia	OK	8.79212	14.913	0.762289	0.696513	0.21045	0.466129	no
XLOC_001117	XLOC_001117	FGSG_01865	CM000574.1:6146814-6148539	Ctrl	Folsomia	OK	51.2064	45.3729	-0.174493	-0.49525	0.32505	0.578853	no
XLOC_001118	XLOC_001118	FGSG_01869	CM000574.1:6163302-6163848	Ctrl	Folsomia	OK	2.33903	1.60624	-0.542222	-0.24435	0.7487	0.876824	no
XLOC_001119	XLOC_001119	FGSG_01871	CM000574.1:6166381-6167854	Ctrl	Folsomia	OK	601.411	660.605	0.135438	0.378016	0.4451	0.680201	no
XLOC_001120	XLOC_001120	FGSG_01874	CM000574.1:6177726-6181420	Ctrl	Folsomia	OK	12.6199	13.2937	0.0750453	0.199612	0.68755	0.841999	no
XLOC_001121	XLOC_001121	FGSG_01879	CM000574.1:6197374-6197914	Ctrl	Folsomia	OK	7.08345	15.816	1.15886	0.712256	0.16405	0.405011	no
XLOC_001122	XLOC_001122	FGSG_01881	CM000574.1:6203747-6206484	Ctrl	Folsomia	OK	26.7211	26.2086	-0.0279357	-0.0776936	0.8777	0.943912	no
XLOC_001123	XLOC_001123	FGSG_01887	CM000574.1:6222041-6222868	Ctrl	Folsomia	OK	163.309	145.428	-0.167299	-0.484355	0.32945	0.583002	no
XLOC_001124	XLOC_001124	FGSG_01889	CM000574.1:6224056-6226621	Ctrl	Folsomia	OK	9.50136	10.7379	0.176511	0.405873	0.41085	0.655104	no
XLOC_001125	XLOC_001125	FGSG_01891	CM000574.1:6228596-6229941	Ctrl	Folsomia	OK	1292.16	1308.79	0.018445	0.050398	0.92055	0.963726	no
XLOC_001126	XLOC_001126	FGSG_01892	CM000574.1:6231324-6233219	Ctrl	Folsomia	OK	30.1007	40.6261	0.432608	1.19705	0.01685	0.093856	no
XLOC_001127	XLOC_001127	FGSG_01893	CM000574.1:6233594-6236507	Ctrl	Folsomia	OK	24.9531	23.953	-0.0590169	-0.165716	0.7375	0.869905	no
XLOC_001128	XLOC_001128	FGSG_01894	CM000574.1:6236957-6237907	Ctrl	Folsomia	OK	4.92629	4.38683	-0.167321	-0.17224	0.72775	0.863491	no
XLOC_001129	XLOC_001129	FGSG_01896	CM000574.1:6240241-6242129	Ctrl	Folsomia	OK	6.36584	4.55669	-0.482364	-0.797286	0.11465	0.325082	no
XLOC_001130	XLOC_001130	FGSG_01897	CM000574.1:6242874-6245594	Ctrl	Folsomia	OK	37.4531	59.7767	0.674498	1.98615	5e-05	0.000739515	yes
XLOC_001131	XLOC_001131	FGSG_01899	CM000574.1:6246829-6251180	Ctrl	Folsomia	OK	7.36523	6.18533	-0.251881	-0.596395	0.22645	0.484866	no
XLOC_001132	XLOC_001132	FGSG_01902	CM000574.1:6257071-6258493	Ctrl	Folsomia	OK	51.779	45.249	-0.194481	-0.541807	0.27435	0.535755	no
XLOC_001133	XLOC_001133	FGSG_01903	CM000574.1:6259563-6263945	Ctrl	Folsomia	NOTEST	0	0	0	0	1	1	no
XLOC_001134	XLOC_001134	FGSG_01905	CM000574.1:6265015-6265826	Ctrl	Folsomia	OK	21.2945	29.9603	0.49257	0.958841	0.05645	0.21136	no
XLOC_001135	XLOC_001135	FGSG_01907	CM000574.1:6267480-6268660	Ctrl	Folsomia	OK	17.7121	14.1426	-0.324687	-0.649301	0.1885	0.439444	no
XLOC_001136	XLOC_001136	FGSG_01908	CM000574.1:6271840-6273816	Ctrl	Folsomia	OK	35.6104	38.7729	0.12275	0.336401	0.50505	0.721212	no
XLOC_001137	XLOC_001137	FGSG_01910	CM000574.1:6277545-6281513	Ctrl	Folsomia	OK	16.4987	13.9777	-0.239232	-0.655504	0.193	0.445127	no
XLOC_001138	XLOC_001138	FGSG_01912	CM000574.1:6285189-6285786	Ctrl	Folsomia	OK	522.022	491.672	-0.0864154	-0.25795	0.60665	0.792275	no
XLOC_001139	XLOC_001139	FGSG_01913	CM000574.1:6286280-6287664	Ctrl	Folsomia	NOTEST	0.0402076	0	#NAME?	0	1	1	no
XLOC_001140	XLOC_001140	FGSG_01914	CM000574.1:6289086-6290053	Ctrl	Folsomia	NOTEST	0	0.362561	inf	0	1	1	no
XLOC_001141	XLOC_001141	FGSG_01918	CM000574.1:6316068-6319790	Ctrl	Folsomia	OK	5.16537	4.36599	-0.242562	-0.500121	0.31105	0.567718	no
XLOC_001142	XLOC_001142	FGSG_01920	CM000574.1:6323968-6326714	Ctrl	Folsomia	OK	22.7064	19.9497	-0.186734	-0.511938	0.30215	0.560263	no
XLOC_001143	XLOC_001143	FGSG_01923	CM000574.1:6332070-6333898	Ctrl	Folsomia	OK	78.5556	95.6377	0.283866	0.843613	0.09295	0.288405	no
XLOC_001144	XLOC_001144	FGSG_01926	CM000574.1:6341153-6344074	Ctrl	Folsomia	OK	118.309	148.028	0.323319	0.963509	0.0504	0.195721	no
XLOC_001145	XLOC_001145	FGSG_01928	CM000574.1:6344628-6346511	Ctrl	Folsomia	OK	12.1788	10.7439	-0.180849	-0.385668	0.4354	0.67292	no
XLOC_001146	XLOC_001146	FGSG_12029	CM000574.1:6352419-6355851	Ctrl	Folsomia	OK	11.909	11.4649	-0.0548216	-0.140385	0.78545	0.897509	no
XLOC_001147	XLOC_001147	FGSG_01931	CM000574.1:6359044-6360831	Ctrl	Folsomia	OK	75.3503	67.4517	-0.159758	-0.469977	0.3486	0.599585	no
XLOC_001148	XLOC_001148	FGSG_01934	CM000574.1:6365815-6367334	Ctrl	Folsomia	OK	3.8325	1.71125	-1.16324	-1.18317	0.0229	0.116566	no
XLOC_001149	XLOC_001149	FGSG_01935	CM000574.1:6368156-6371362	Ctrl	Folsomia	OK	11.1061	10.8345	-0.0357228	-0.0880044	0.86025	0.935793	no
XLOC_001150	XLOC_001150	FGSG_01936	CM000574.1:6373649-6376834	Ctrl	Folsomia	OK	13.6305	13.1131	-0.055827	-0.141307	0.7782	0.894843	no
XLOC_001151	XLOC_001151	FGSG_12030	CM000574.1:6378407-6380291	Ctrl	Folsomia	OK	15.2479	14.9233	-0.0310439	-0.0728001	0.8874	0.947159	no
XLOC_001152	XLOC_001152	FGSG_12031	CM000574.1:6380906-6381935	Ctrl	Folsomia	OK	14.8448	17.4993	0.237339	0.423912	0.3837	0.629918	no
XLOC_001153	XLOC_001153	FGSG_01939	CM000574.1:6385056-6387114	Ctrl	Folsomia	OK	20.2417	18.4297	-0.135294	-0.344244	0.4815	0.703087	no
XLOC_001154	XLOC_001154	FGSG_01940	CM000574.1:6387825-6389552	Ctrl	Folsomia	OK	126.218	107.242	-0.23504	-0.700837	0.16035	0.399019	no
XLOC_001155	XLOC_001155	FGSG_01941	CM000574.1:6389861-6390907	Ctrl	Folsomia	OK	281.88	269.52	-0.0646875	-0.195152	0.69025	0.8432	no
XLOC_001156	XLOC_001156	FGSG_01942	CM000574.1:6391112-6392315	Ctrl	Folsomia	OK	8.17725	5.45361	-0.584405	-0.8715	0.07875	0.26115	no
XLOC_001157	XLOC_001157	FGSG_12032	CM000574.1:6392942-6393591	Ctrl	Folsomia	OK	11.8344	4.89525	-1.27353	-1.08409	0.0337	0.150914	no
XLOC_001158	XLOC_001158	FGSG_01943	CM000574.1:6398347-6401222	Ctrl	Folsomia	OK	78.8747	94.4686	0.260271	0.78381	0.11005	0.317869	no
XLOC_001159	XLOC_001159	FGSG_01944	CM000574.1:6401409-6403071	Ctrl	Folsomia	OK	32.6105	31.807	-0.0359917	-0.0952175	0.84565	0.929776	no
XLOC_001160	XLOC_001160	FGSG_12033	CM000574.1:6403636-6405762	Ctrl	Folsomia	OK	54.9145	45.1171	-0.283512	-0.828725	0.0968	0.294365	no
XLOC_001161	XLOC_001161	FGSG_12034	CM000574.1:6405977-6409555	Ctrl	Folsomia	OK	6.99823	5.31737	-0.396278	-0.8721	0.07515	0.25323	no
XLOC_001162	XLOC_001162	FGSG_01946	CM000574.1:6410724-6412327	Ctrl	Folsomia	OK	81.2856	51.8333	-0.649121	-1.85288	0.0004	0.00467772	yes
XLOC_001163	XLOC_001163	FGSG_01948	CM000574.1:6416983-6420724	Ctrl	Folsomia	OK	15.0817	15.7701	0.064386	0.174478	0.7286	0.864195	no
XLOC_001164	XLOC_001164	FGSG_01949	CM000574.1:6422332-6424710	Ctrl	Folsomia	NOTEST	0.0512441	0.189197	1.88443	0	1	1	no
XLOC_001165	XLOC_001165	FGSG_01950	CM000574.1:6426601-6429728	Ctrl	Folsomia	OK	114.701	99.2274	-0.209069	-0.623526	0.2033	0.457041	no
XLOC_001166	XLOC_001166	FGSG_01953	CM000574.1:6442291-6443642	Ctrl	Folsomia	OK	13.1279	9.34336	-0.490623	-0.902642	0.066	0.232535	no
XLOC_001167	XLOC_001167	FGSG_01955	CM000574.1:6447624-6448974	Ctrl	Folsomia	OK	1582.81	1661.21	0.0697478	0.177932	0.7212	0.859696	no
XLOC_001168	XLOC_001168	FGSG_12037	CM000574.1:6450755-6450956	Ctrl	Folsomia	OK	6.38015	44.1314	2.79014	6.17272	0.347	0.598486	no
XLOC_001169	XLOC_001169	FGSG_01956	CM000574.1:6451537-6452590	Ctrl	Folsomia	OK	1192.04	1254.1	0.0732165	0.200059	0.6924	0.843998	no
XLOC_001170	XLOC_001170	FGSG_01957	CM000574.1:6452831-6454132	Ctrl	Folsomia	OK	44.7093	42.4616	-0.0744155	-0.195461	0.69865	0.847345	no
XLOC_001171	XLOC_001171	FGSG_01960	CM000574.1:6461030-6461607	Ctrl	Folsomia	OK	8526.36	7658.71	-0.154829	-0.372751	0.45255	0.683946	no
XLOC_001172	XLOC_001172	FGSG_12038	CM000574.1:6462271-6463270	Ctrl	Folsomia	OK	3.82862	3.13124	-0.29009	-0.224731	0.65085	0.819006	no
XLOC_001173	XLOC_001173	FGSG_01963	CM000574.1:6467419-6468906	Ctrl	Folsomia	OK	19.5514	19.9922	0.0321682	0.0724103	0.8827	0.945199	no
XLOC_001174	XLOC_001174	FGSG_01964	CM000574.1:6479158-6484861	Ctrl	Folsomia	OK	37.7285	48.9342	0.375187	1.12848	0.0226	0.11556	no
XLOC_001175	XLOC_001175	FGSG_01965	CM000574.1:6492299-6493985	Ctrl	Folsomia	OK	32.6111	40.2004	0.301846	0.820705	0.1011	0.302987	no
XLOC_001176	XLOC_001176	FGSG_12042	CM000574.1:6494828-6496736	Ctrl	Folsomia	OK	25.2732	26.3928	0.0625377	0.164455	0.74095	0.872092	no
XLOC_001177	XLOC_001177	FGSG_12043	CM000574.1:6497312-6498057	Ctrl	Folsomia	OK	52.0399	57.9582	0.155394	0.369247	0.45455	0.685936	no
XLOC_001178	XLOC_001178	FGSG_01967	CM000574.1:6499348-6500293	Ctrl	Folsomia	OK	144.408	121.579	-0.248262	-0.726273	0.15355	0.388523	no
XLOC_001179	XLOC_001179	FGSG_01969	CM000574.1:6503855-6506321	Ctrl	Folsomia	OK	240.197	185.508	-0.372736	-1.08247	0.03095	0.142441	no
XLOC_001180	XLOC_001180	FGSG_12044	CM000574.1:6508054-6508773	Ctrl	Folsomia	OK	587.495	655.911	0.158923	0.47736	0.33715	0.588878	no
XLOC_001181	XLOC_001181	FGSG_12046	CM000574.1:6511318-6512485	Ctrl	Folsomia	OK	33.928	36.4935	0.105161	0.209323	0.67885	0.836243	no
XLOC_001182	XLOC_001182	FGSG_01974	CM000574.1:6523419-6524519	Ctrl	Folsomia	OK	1640.54	1680.32	0.0345612	0.0895097	0.861	0.936068	no
XLOC_001183	XLOC_001183	FGSG_01976	CM000574.1:6529096-6532455	Ctrl	Folsomia	OK	409.287	342.054	-0.258887	-0.670751	0.17785	0.42468	no
XLOC_001184	XLOC_001184	FGSG_01977	CM000574.1:6534625-6540166	Ctrl	Folsomia	OK	1.00419	0.598688	-0.746151	-0.828762	0.1016	0.303482	no
XLOC_001185	XLOC_001185	FGSG_01979	CM000574.1:6543661-6544917	Ctrl	Folsomia	OK	0.429591	0.299162	-0.522039	-0.226496	0.6942	0.844975	no
XLOC_001186	XLOC_001186	FGSG_01983	CM000574.1:6554963-6556504	Ctrl	Folsomia	OK	6.66513	7.69611	0.207496	0.32956	0.5126	0.726537	no
XLOC_001187	XLOC_001187	FGSG_12048	CM000574.1:6563045-6564795	Ctrl	Folsomia	OK	2.43171	1.92817	-0.334736	-0.350294	0.4838	0.705185	no
XLOC_001188	XLOC_001188	FGSG_12049	CM000574.1:6566401-6566819	Ctrl	Folsomia	OK	7.81446	2.26047	-1.78952	-1.2356	0.3065	0.563606	no
XLOC_001189	XLOC_001189	FGSG_01989	CM000574.1:6570970-6572321	Ctrl	Folsomia	NOTEST	0	0.344388	inf	0	1	1	no
XLOC_001190	XLOC_001190	FGSG_01990	CM000574.1:6572732-6575784	Ctrl	Folsomia	OK	10.3048	14.7047	0.51296	1.15184	0.02115	0.10999	no
XLOC_001191	XLOC_001191	FGSG_01992	CM000574.1:6577924-6580049	Ctrl	Folsomia	OK	18.0109	18.7581	0.0586471	0.145616	0.76955	0.889337	no
XLOC_001192	XLOC_001192	FGSG_01993	CM000574.1:6580630-6582645	Ctrl	Folsomia	OK	3.92529	2.55123	-0.621604	-0.809732	0.1044	0.308001	no
XLOC_001193	XLOC_001193	FGSG_01994	CM000574.1:6584232-6585592	Ctrl	Folsomia	OK	0.515173	0.530154	0.0413564	0.0196994	0.68765	0.841999	no
XLOC_001194	XLOC_001194	FGSG_01995	CM000574.1:6586108-6587895	Ctrl	Folsomia	OK	5.52801	5.52526	-0.000716721	-0.00114717	0.998	0.998619	no
XLOC_001195	XLOC_001195	FGSG_01997	CM000574.1:6590929-6593166	Ctrl	Folsomia	OK	3.97387	3.39403	-0.227545	-0.297649	0.5303	0.738455	no
XLOC_001196	XLOC_001196	FGSG_12052	CM000574.1:6596025-6596325	Ctrl	Folsomia	OK	1.16698	0	#NAME?	#NAME?	0.01595	0.091091	no
XLOC_001197	XLOC_001197	FGSG_20539	CM000574.1:6597508-6597598	Ctrl	Folsomia	NOTEST	0	0	0	0	1	1	no
XLOC_001198	XLOC_001198	FGSG_02000	CM000574.1:6598718-6599680	Ctrl	Folsomia	OK	186.486	153.975	-0.27637	-0.818189	0.09935	0.299607	no
XLOC_001199	XLOC_001199	FGSG_02003	CM000574.1:6606780-6608042	Ctrl	Folsomia	OK	11.8388	3.11842	-1.92464	-2.35968	0.00015	0.00197061	yes
XLOC_001200	XLOC_001200	FGSG_12053	CM000574.1:6609351-6609633	Ctrl	Folsomia	OK	27.6652	25.3664	-0.125154	-0.108219	0.8346	0.923529	no
XLOC_001201	XLOC_001201	FGSG_02004	CM000574.1:6615245-6616988	Ctrl	Folsomia	OK	58.3882	63.0545	0.110924	0.322621	0.51185	0.725657	no
XLOC_001202	XLOC_001202	FGSG_12056	CM000574.1:6623290-6624074	Ctrl	Folsomia	OK	133.048	79.4184	-0.744398	-1.99639	5e-05	0.000739515	yes
XLOC_001203	XLOC_001203	FGSG_12057	CM000574.1:6625506-6627504	Ctrl	Folsomia	OK	3.82231	4.4653	0.224313	0.343019	0.49075	0.709977	no
XLOC_001204	XLOC_001204	FGSG_02010	CM000574.1:6636629-6639711	Ctrl	Folsomia	OK	22.8421	18.1337	-0.33302	-0.896842	0.07105	0.244228	no
XLOC_001205	XLOC_001205	FGSG_02011	CM000574.1:6639932-6642698	Ctrl	Folsomia	OK	56.4794	64.3289	0.187743	0.564575	0.24945	0.510156	no
XLOC_001206	XLOC_001206	FGSG_02013	CM000574.1:6642942-6643803	Ctrl	Folsomia	OK	11.1271	14.6606	0.397875	0.648512	0.20225	0.456205	no
XLOC_001207	XLOC_001207	FGSG_02014	CM000574.1:6645195-6647987	Ctrl	Folsomia	OK	330.366	446.311	0.433986	1.14076	0.0225	0.115205	no
XLOC_001208	XLOC_001208	FGSG_02015	CM000574.1:6648294-6649894	Ctrl	Folsomia	OK	11.2597	12.7858	0.183376	0.372128	0.44275	0.678571	no
XLOC_001209	XLOC_001209	FGSG_12058	CM000574.1:6656423-6657119	Ctrl	Folsomia	NOTEST	0	0	0	0	1	1	no
XLOC_001210	XLOC_001210	FGSG_12059	CM000574.1:6658276-6659629	Ctrl	Folsomia	OK	2.19299	1.66484	-0.397515	-0.307147	0.54725	0.750962	no
XLOC_001211	XLOC_001211	FGSG_12060	CM000574.1:6662330-6662695	Ctrl	Folsomia	OK	1.01774	1.25334	0.300403	0.144359	0.86745	0.939009	no
XLOC_001212	XLOC_001212	FGSG_12061	CM000574.1:6662910-6663428	Ctrl	Folsomia	OK	1.96886	1.75884	-0.162736	-0.0871088	0.93005	0.967873	no
XLOC_001213	XLOC_001213	FGSG_02018	CM000574.1:6664619-6665889	Ctrl	Folsomia	OK	2.31283	6.70619	1.53584	1.76131	0.00105	0.0104583	no
XLOC_001214	XLOC_001214	FGSG_20542	CM000574.1:6668191-6668281	Ctrl	Folsomia	NOTEST	0	0	0	0	1	1	no
XLOC_001215	XLOC_001215	FGSG_02021	CM000574.1:6673175-6675174	Ctrl	Folsomia	NOTEST	0	0.243274	inf	0	1	1	no
XLOC_001216	XLOC_001216	FGSG_02024	CM000574.1:6681837-6682675	Ctrl	Folsomia	OK	17.2806	19.5746	0.179833	0.320885	0.51	0.724308	no
XLOC_001217	XLOC_001217	FGSG_02025	CM000574.1:6683688-6686202	Ctrl	Folsomia	OK	91.4361	88.4619	-0.0477066	-0.142268	0.7771	0.893942	no
XLOC_001218	XLOC_001218	FGSG_02026	CM000574.1:6688296-6694469	Ctrl	Folsomia	OK	12.6791	11.5472	-0.134909	-0.381138	0.43715	0.673663	no
XLOC_001219	XLOC_001219	FGSG_20544	CM000574.1:6694826-6694916	Ctrl	Folsomia	NOTEST	0	0	0	0	1	1	no
XLOC_001220	XLOC_001220	FGSG_02027	CM000574.1:6695827-6696334	Ctrl	Folsomia	OK	26.7761	18.3703	-0.543573	-0.752883	0.11195	0.320567	no
XLOC_001221	XLOC_001221	FGSG_02029	CM000574.1:6699342-6700407	Ctrl	Folsomia	OK	63.4053	61.2654	-0.0495307	-0.131235	0.7871	0.898451	no
XLOC_001222	XLOC_001222	FGSG_02033	CM000574.1:6709338-6710826	Ctrl	Folsomia	OK	10.5568	3.07662	-1.77875	-2.43322	0.0001	0.00137454	yes
XLOC_001223	XLOC_001223	FGSG_12062	CM000574.1:6712781-6713107	Ctrl	Folsomia	OK	2.67752	1.29373	-1.04936	-0.750323	0.58415	0.777833	no
XLOC_001224	XLOC_001224	FGSG_02035	CM000574.1:6714274-6717778	Ctrl	Folsomia	NOTEST	0.320118	0.257604	-0.31345	0	1	1	no
XLOC_001225	XLOC_001225	FGSG_02036	CM000574.1:6718102-6718633	Ctrl	Folsomia	OK	7.86048	3.60177	-1.12591	-0.906548	0.0519	0.199012	no
XLOC_001226	XLOC_001226	FGSG_20545	CM000574.1:6723085-6723175	Ctrl	Folsomia	NOTEST	0	0	0	0	1	1	no
XLOC_001227	XLOC_001227	FGSG_02040	CM000574.1:6726994-6728713	Ctrl	Folsomia	OK	10.2661	9.8883	-0.0540917	-0.110106	0.82215	0.917339	no
XLOC_001228	XLOC_001228	FGSG_02041	CM000574.1:6729111-6730455	Ctrl	Folsomia	OK	12.4712	10.1907	-0.291347	-0.559075	0.2426	0.503074	no
XLOC_001229	XLOC_001229	FGSG_02044	CM000574.1:6739262-6741380	Ctrl	Folsomia	OK	45.5734	56.7651	0.31681	0.926223	0.064	0.228629	no
XLOC_001230	XLOC_001230	FGSG_02046	CM000574.1:6742943-6743670	Ctrl	Folsomia	OK	36.5459	26.3788	-0.47033	-0.864085	0.0761	0.255592	no
XLOC_001231	XLOC_001231	FGSG_02047	CM000574.1:6747464-6751056	Ctrl	Folsomia	OK	35.7281	30.0938	-0.247593	-0.72993	0.14275	0.369735	no
XLOC_001232	XLOC_001232	FGSG_02048	CM000574.1:6751830-6755572	Ctrl	Folsomia	OK	11.0206	10.4553	-0.0759629	-0.190973	0.7076	0.852095	no
XLOC_001233	XLOC_001233	FGSG_02051	CM000574.1:6758872-6760031	Ctrl	Folsomia	OK	111.149	62.5154	-0.830205	-2.33866	5e-05	0.000739515	yes
XLOC_001234	XLOC_001234	FGSG_02052	CM000574.1:6761162-6763044	Ctrl	Folsomia	NOTEST	0.014239	0.161961	3.50773	0	1	1	no
XLOC_001235	XLOC_001235	FGSG_02055	CM000574.1:6769640-6773830	Ctrl	Folsomia	OK	45.5135	32.4712	-0.487131	-1.27401	0.01095	0.0683845	no
XLOC_001236	XLOC_001236	FGSG_02058	CM000574.1:6777111-6777637	Ctrl	Folsomia	OK	44.5879	58.3547	0.388196	0.762394	0.1213	0.335425	no
XLOC_001237	XLOC_001237	FGSG_02060	CM000574.1:6780967-6782591	Ctrl	Folsomia	OK	38.5972	24.3625	-0.663833	-1.69137	0.00075	0.00793229	yes
XLOC_001238	XLOC_001238	FGSG_02062	CM000574.1:6784934-6786167	Ctrl	Folsomia	OK	0.851794	0.482073	-0.821252	-0.423856	0.28885	0.549877	no
XLOC_001239	XLOC_001239	FGSG_02063	CM000574.1:6786732-6787758	Ctrl	Folsomia	OK	28.6607	39.837	0.475036	1.11302	0.02735	0.131227	no
XLOC_001240	XLOC_001240	FGSG_02064	CM000574.1:6788530-6790526	Ctrl	Folsomia	OK	1.03362	1.22822	0.248862	0.192906	0.6849	0.840576	no
XLOC_001241	XLOC_001241	FGSG_02067	CM000574.1:6794952-6796402	Ctrl	Folsomia	OK	4.54239	2.90465	-0.645086	-0.784351	0.1152	0.326231	no
XLOC_001242	XLOC_001242	FGSG_02069	CM000574.1:6804077-6805917	Ctrl	Folsomia	OK	17.3144	13.6804	-0.33986	-0.793598	0.1054	0.30975	no
XLOC_001243	XLOC_001243	FGSG_02072	CM000574.1:6813087-6814506	Ctrl	Folsomia	OK	7.91345	6.99472	-0.17804	-0.303173	0.5307	0.738647	no
XLOC_001244	XLOC_001244	FGSG_02073	CM000574.1:6816521-6818613	Ctrl	Folsomia	OK	13.6715	13.0807	-0.0637325	-0.146873	0.76785	0.888009	no
XLOC_001245	XLOC_001245	FGSG_02076	CM000574.1:6822789-6823972	Ctrl	Folsomia	OK	14.1099	14.606	0.0498479	0.0798108	0.8732	0.941549	no
XLOC_001246	XLOC_001246	FGSG_02077	CM000574.1:6826678-6827762	Ctrl	Folsomia	OK	7054.73	7653.11	0.117456	0.190831	0.70535	0.851415	no
XLOC_001247	XLOC_001247	FGSG_02081	CM000574.1:6842869-6843784	Ctrl	Folsomia	OK	2.27179	1.61772	-0.489862	-0.341568	0.47805	0.701445	no
XLOC_001248	XLOC_001248	FGSG_02082	CM000574.1:6845185-6847122	Ctrl	Folsomia	OK	8.02539	8.45397	0.0750566	0.147137	0.7658	0.887457	no
XLOC_001249	XLOC_001249	FGSG_02085	CM000574.1:6858746-6860375	Ctrl	Folsomia	OK	3.3408	2.50778	-0.41378	-0.491163	0.3139	0.570337	no
XLOC_001250	XLOC_001250	FGSG_02087	CM000574.1:6863401-6865144	Ctrl	Folsomia	OK	119.694	35.6206	-1.74857	-4.8072	5e-05	0.000739515	yes
XLOC_001251	XLOC_001251	FGSG_02088	CM000574.1:6869884-6870588	Ctrl	Folsomia	OK	23.6606	22.6161	-0.0651401	-0.102329	0.83275	0.92287	no
XLOC_001252	XLOC_001252	FGSG_02091	CM000574.1:6877176-6879861	Ctrl	Folsomia	NOTEST	0	0	0	0	1	1	no
XLOC_001253	XLOC_001253	FGSG_02093	CM000574.1:6880257-6880866	Ctrl	Folsomia	OK	5.60827	7.34429	0.389068	0.351523	0.48745	0.707471	no
XLOC_001254	XLOC_001254	FGSG_02094	CM000574.1:6883460-6885007	Ctrl	Folsomia	OK	25.3103	40.1047	0.664047	1.68834	0.0008	0.00835153	yes
XLOC_001255	XLOC_001255	FGSG_02096	CM000574.1:6889839-6891240	Ctrl	Folsomia	OK	71.5654	71.3151	-0.00505421	-0.0146686	0.9758	0.987539	no
XLOC_001256	XLOC_001256	FGSG_02098	CM000574.1:6894229-6895612	Ctrl	Folsomia	OK	70.7133	76.5201	0.113858	0.33136	0.5066	0.722023	no
XLOC_001257	XLOC_001257	FGSG_02099	CM000574.1:6896017-6897786	Ctrl	Folsomia	OK	736.946	761.015	0.046366	0.124601	0.79895	0.903976	no
XLOC_001258	XLOC_001258	FGSG_02100	CM000574.1:6898394-6899372	Ctrl	Folsomia	OK	145.229	143.383	-0.0184556	-0.0543778	0.9118	0.959641	no
XLOC_001259	XLOC_001259	FGSG_02104	CM000574.1:6909963-6910929	Ctrl	Folsomia	OK	0.781568	1.97342	1.33625	0.797135	0.09435	0.290749	no
XLOC_001260	XLOC_001260	FGSG_02106	CM000574.1:6912903-6915159	Ctrl	Folsomia	OK	2.02214	3.29171	0.702959	0.518556	0.3037	0.561385	no
XLOC_001261	XLOC_001261	FGSG_02108	CM000574.1:6920914-6921489	Ctrl	Folsomia	OK	115.537	73.8433	-0.64581	-1.28095	0.0087	0.0573478	no
XLOC_001262	XLOC_001262	FGSG_02109	CM000574.1:6921952-6922861	Ctrl	Folsomia	OK	2.2672	4.65185	1.03689	0.865768	0.0901	0.283539	no
XLOC_001263	XLOC_001263	FGSG_02112	CM000574.1:6928567-6929832	Ctrl	Folsomia	OK	4.41499	5.98042	0.437839	0.593777	0.2162	0.473217	no
XLOC_001264	XLOC_001264	FGSG_02113	CM000574.1:6930167-6932983	Ctrl	Folsomia	OK	13.0265	26.748	1.03798	2.56833	5e-05	0.000739515	yes
XLOC_001265	XLOC_001265	FGSG_02114	CM000574.1:6933501-6935203	Ctrl	Folsomia	OK	98.9922	237.503	1.26256	3.66999	5e-05	0.000739515	yes
XLOC_001266	XLOC_001266	FGSG_02117	CM000574.1:6938434-6940057	Ctrl	Folsomia	OK	112.951	211.957	0.908069	2.68312	5e-05	0.000739515	yes
XLOC_001267	XLOC_001267	FGSG_02118	CM000574.1:6940382-6942151	Ctrl	Folsomia	OK	13.7429	32.1894	1.2279	2.92201	5e-05	0.000739515	yes
XLOC_001268	XLOC_001268	FGSG_02119	CM000574.1:6943007-6943886	Ctrl	Folsomia	OK	74.6936	112.375	0.589261	1.63374	0.0016	0.0148487	no
XLOC_001269	XLOC_001269	FGSG_12068	CM000574.1:6948172-6948607	Ctrl	Folsomia	OK	1.998	1.55356	-0.362986	-0.196871	0.8343	0.923519	no
XLOC_001270	XLOC_001270	FGSG_02123	CM000574.1:6952097-6952873	Ctrl	Folsomia	NOTEST	0	0.0350652	inf	0	1	1	no
XLOC_001271	XLOC_001271	FGSG_20546	CM000574.1:6953605-6953687	Ctrl	Folsomia	NOTEST	0	0	0	0	1	1	no
XLOC_001272	XLOC_001272	FGSG_02124	CM000574.1:6954126-6956331	Ctrl	Folsomia	OK	8.75169	9.53404	0.123526	0.0813927	0.863	0.936853	no
XLOC_001273	XLOC_001273	FGSG_02128	CM000574.1:6963396-6964909	Ctrl	Folsomia	OK	0.367409	0.794961	1.1135	0.53077	0.46785	0.694644	no
XLOC_001274	XLOC_001274	FGSG_02129	CM000574.1:6968233-6969740	Ctrl	Folsomia	OK	1.15134	1.11328	-0.048492	-0.0357083	0.94485	0.972957	no
XLOC_001275	XLOC_001275	FGSG_02131	CM000574.1:6978776-6980231	Ctrl	Folsomia	OK	13.0841	8.55907	-0.612292	-1.15246	0.0195	0.103752	no
XLOC_001276	XLOC_001276	FGSG_02133	CM000574.1:6985512-6987591	Ctrl	Folsomia	OK	12.8228	22.3112	0.799059	1.8509	0.00045	0.00514514	yes
XLOC_001277	XLOC_001277	FGSG_02134	CM000574.1:6988647-6989374	Ctrl	Folsomia	OK	3.61008	12.9622	1.84421	1.74294	0.0032	0.0260736	no
XLOC_001278	XLOC_001278	FGSG_02135	CM000574.1:6990679-6992420	Ctrl	Folsomia	OK	91.0118	182.31	1.00227	2.92391	5e-05	0.000739515	yes
XLOC_001279	XLOC_001279	FGSG_02138	CM000574.1:6996998-6998704	Ctrl	Folsomia	OK	0.903264	0.368543	-1.29332	-0.766895	0.0894	0.28252	no
XLOC_001280	XLOC_001280	FGSG_02140	CM000574.1:7003810-7005698	Ctrl	Folsomia	OK	0.837483	0.245788	-1.76865	-0.78557	0.34735	0.598632	no
XLOC_001281	XLOC_001281	FGSG_02141	CM000574.1:7006355-7007186	Ctrl	Folsomia	OK	24.1493	27.6814	0.196938	0.381129	0.43995	0.675764	no
XLOC_001282	XLOC_001282	FGSG_02143	CM000574.1:7009635-7011904	Ctrl	Folsomia	OK	4.36902	6.35322	0.540179	0.293549	0.5627	0.761582	no
XLOC_001283	XLOC_001283	FGSG_12074	CM000574.1:7014631-7015151	Ctrl	Folsomia	NOTEST	0	0	0	0	1	1	no
XLOC_001284	XLOC_001284	FGSG_02145	CM000574.1:7015837-7017465	Ctrl	Folsomia	OK	0.697407	0.276713	-1.33361	-0.627285	0.423	0.663731	no
XLOC_001285	XLOC_001285	FGSG_02146	CM000574.1:7018137-7019932	Ctrl	Folsomia	OK	9.31249	7.91554	-0.234479	-0.438213	0.3699	0.619336	no
XLOC_001286	XLOC_001286	FGSG_02147	CM000574.1:7020331-7021746	Ctrl	Folsomia	OK	3.04695	2.20511	-0.466516	-0.476959	0.31615	0.572214	no
XLOC_001287	XLOC_001287	FGSG_02149	CM000574.1:7023165-7026609	Ctrl	Folsomia	OK	1.02366	2.34326	1.19479	0.334805	0.4263	0.66655	no
XLOC_001288	XLOC_001288	FGSG_02151	CM000574.1:7027280-7028823	Ctrl	Folsomia	NOTEST	0.0774059	0.378173	2.28853	0	1	1	no
XLOC_001289	XLOC_001289	FGSG_02153	CM000574.1:7036661-7039412	Ctrl	Folsomia	NOTEST	0	0	0	0	1	1	no
XLOC_001290	XLOC_001290	FGSG_02155	CM000574.1:7043470-7045034	Ctrl	Folsomia	OK	4.89148	3.82731	-0.353938	-0.472227	0.333	0.585243	no
XLOC_001291	XLOC_001291	FGSG_02158	CM000574.1:7052789-7054287	Ctrl	Folsomia	OK	2.73327	3.32413	0.282353	0.288175	0.57055	0.768611	no
XLOC_001292	XLOC_001292	FGSG_02160	CM000574.1:7055678-7057470	Ctrl	Folsomia	OK	17.3595	5.64062	-1.6218	-3.02704	5e-05	0.000739515	yes
XLOC_001293	XLOC_001293	FGSG_02161	CM000574.1:7058057-7059380	Ctrl	Folsomia	NOTEST	0	0	0	0	1	1	no
XLOC_001294	XLOC_001294	FGSG_02162	CM000574.1:7060001-7060412	Ctrl	Folsomia	OK	11.144	21.6366	0.957213	0.948456	0.06215	0.224508	no
XLOC_001295	XLOC_001295	FGSG_02163	CM000574.1:7064699-7067225	Ctrl	Folsomia	OK	14.1642	3.93095	-1.84929	-3.53906	5e-05	0.000739515	yes
XLOC_001296	XLOC_001296	FGSG_02165	CM000574.1:7070681-7071780	Ctrl	Folsomia	OK	0.938256	0.237918	-1.97952	-0.845921	0.2146	0.471986	no
XLOC_001297	XLOC_001297	FGSG_12079	CM000574.1:7073615-7074854	Ctrl	Folsomia	NOTEST	0.0574799	0.010518	-2.4502	0	1	1	no
XLOC_001298	XLOC_001298	FGSG_12080	CM000574.1:7075159-7076188	Ctrl	Folsomia	NOTEST	0.198075	0	#NAME?	0	1	1	no
XLOC_001299	XLOC_001299	FGSG_02167	CM000574.1:7076583-7077578	Ctrl	Folsomia	OK	3.07323	6.85992	1.15844	1.1736	0.0275	0.131666	no
XLOC_001300	XLOC_001300	FGSG_02169	CM000574.1:7080916-7082607	Ctrl	Folsomia	OK	4.35317	3.86981	-0.169803	-0.238464	0.61715	0.798842	no
XLOC_001301	XLOC_001301	FGSG_02170	CM000574.1:7082930-7083830	Ctrl	Folsomia	OK	13.6668	13.4279	-0.0254375	-0.0436288	0.9342	0.96951	no
XLOC_001302	XLOC_001302	FGSG_02171	CM000574.1:7084030-7084769	Ctrl	Folsomia	OK	0.698705	0.547267	-0.352439	-0.152568	0.8624	0.936562	no
XLOC_001303	XLOC_001303	FGSG_20547	CM000574.1:7085014-7085110	Ctrl	Folsomia	NOTEST	0	0	0	0	1	1	no
XLOC_001304	XLOC_001304	FGSG_02172	CM000574.1:7085395-7086233	Ctrl	Folsomia	OK	2.56827	5.60875	1.12688	0.961739	0.0672	0.235294	no
XLOC_001305	XLOC_001305	FGSG_02173	CM000574.1:7087506-7088894	Ctrl	Folsomia	OK	1.31168	0.0402624	-5.02584	-1.39657	0.0697	0.241426	no
XLOC_001306	XLOC_001306	FGSG_02174	CM000574.1:7092514-7093417	Ctrl	Folsomia	OK	13.831	22.6733	0.713095	1.33249	0.00685	0.0474538	no
XLOC_001307	XLOC_001307	FGSG_12081	CM000574.1:7094229-7094969	Ctrl	Folsomia	OK	4.13644	10.7167	1.37339	0.850897	0.10565	0.310161	no
XLOC_001308	XLOC_001308	FGSG_12082	CM000574.1:7095690-7097419	Ctrl	Folsomia	OK	52.3169	24.0821	-1.11932	-2.90854	5e-05	0.000739515	yes
XLOC_001309	XLOC_001309	FGSG_02177	CM000574.1:7099459-7099960	Ctrl	Folsomia	NOTEST	0	0	0	0	1	1	no
XLOC_001310	XLOC_001310	FGSG_02179	CM000574.1:7102517-7104495	Ctrl	Folsomia	NOTEST	0.0866328	0.292396	1.75494	0	1	1	no
XLOC_001311	XLOC_001311	FGSG_02181	CM000574.1:7108047-7108585	Ctrl	Folsomia	NOTEST	0	0	0	0	1	1	no
XLOC_001312	XLOC_001312	FGSG_02182	CM000574.1:7111962-7112982	Ctrl	Folsomia	OK	1.6806	0.3066	-2.45455	-1.13977	0.15915	0.39682	no
XLOC_001313	XLOC_001313	FGSG_02184	CM000574.1:7116774-7118124	Ctrl	Folsomia	NOTEST	0.00750126	0	#NAME?	0	1	1	no
XLOC_001314	XLOC_001314	FGSG_02186	CM000574.1:7122711-7125044	Ctrl	Folsomia	OK	0.428103	0.403708	-0.0846447	-0.0466316	0.92625	0.966146	no
XLOC_001315	XLOC_001315	FGSG_02187	CM000574.1:7128075-7129047	Ctrl	Folsomia	OK	0.436164	0.182126	-1.25993	-0.44586	0.60395	0.790395	no
XLOC_001316	XLOC_001316	FGSG_02188	CM000574.1:7130368-7131097	Ctrl	Folsomia	OK	1.77902	0.203024	-3.13136	-1.14481	0.0656	0.231632	no
XLOC_001317	XLOC_001317	FGSG_02189	CM000574.1:7131980-7133239	Ctrl	Folsomia	OK	50.0877	42.555	-0.23513	-0.632032	0.2054	0.45911	no
XLOC_001318	XLOC_001318	FGSG_02192	CM000574.1:7136989-7138074	Ctrl	Folsomia	OK	14.2654	11.6898	-0.287264	-0.519981	0.2887	0.549875	no
XLOC_001319	XLOC_001319	FGSG_12084	CM000574.1:7143699-7144029	Ctrl	Folsomia	NOTEST	0.455327	0	#NAME?	0	1	1	no
XLOC_001320	XLOC_001320	FGSG_02196	CM000574.1:7144997-7145507	Ctrl	Folsomia	OK	0.338278	0.920788	1.44466	0.584876	0.4664	0.694187	no
XLOC_001321	XLOC_001321	FGSG_02198	CM000574.1:7155788-7157484	Ctrl	Folsomia	OK	0.836893	1.10352	0.398993	0.236312	0.61235	0.796558	no
XLOC_001322	XLOC_001322	FGSG_02199	CM000574.1:7158228-7159634	Ctrl	Folsomia	OK	3.70942	2.97961	-0.316069	-0.3692	0.4394	0.675287	no
XLOC_001323	XLOC_001323	FGSG_12091	CM000574.1:7160533-7161339	Ctrl	Folsomia	NOTEST	0	0	0	0	1	1	no
XLOC_001324	XLOC_001324	FGSG_12092	CM000574.1:7161527-7161962	Ctrl	Folsomia	NOTEST	0	0	0	0	1	1	no
XLOC_001325	XLOC_001325	FGSG_02202	CM000574.1:7165267-7166606	Ctrl	Folsomia	OK	314.054	289.788	-0.116013	-0.335547	0.4894	0.70866	no
XLOC_001326	XLOC_001326	FGSG_12093	CM000574.1:7171641-7172725	Ctrl	Folsomia	OK	0.883089	0.0676343	-3.70673	-1.08672	0.0717	0.245415	no
XLOC_001327	XLOC_001327	FGSG_12094	CM000574.1:7173154-7174705	Ctrl	Folsomia	OK	3.83147	7.39714	0.949072	1.38498	0.007	0.0482855	no
XLOC_001328	XLOC_001328	FGSG_02207	CM000574.1:7176991-7178482	Ctrl	Folsomia	OK	5.34211	32.6791	2.61289	4.77875	5e-05	0.000739515	yes
XLOC_001329	XLOC_001329	FGSG_02208	CM000574.1:7179056-7180739	Ctrl	Folsomia	OK	3.50566	24.9322	2.83025	4.58136	5e-05	0.000739515	yes
XLOC_001330	XLOC_001330	FGSG_02209	CM000574.1:7181046-7181382	Ctrl	Folsomia	OK	5.43568	3.71922	-0.547458	-0.328339	0.52795	0.737162	no
XLOC_001331	XLOC_001331	FGSG_02210	CM000574.1:7183407-7184274	Ctrl	Folsomia	OK	85.467	109.758	0.360893	0.981855	0.05115	0.19741	no
XLOC_001332	XLOC_001332	FGSG_02211	CM000574.1:7184647-7185299	Ctrl	Folsomia	OK	14.4676	12.1452	-0.252445	-0.317267	0.52075	0.733532	no
XLOC_001333	XLOC_001333	FGSG_02212	CM000574.1:7186192-7187650	Ctrl	Folsomia	OK	3.23063	3.58321	0.149439	0.185771	0.7037	0.850059	no
XLOC_001334	XLOC_001334	FGSG_02215	CM000574.1:7191051-7193332	Ctrl	Folsomia	OK	4.56581	5.30335	0.216035	0.380769	0.43775	0.674098	no
XLOC_001335	XLOC_001335	FGSG_02217	CM000574.1:7198175-7199392	Ctrl	Folsomia	OK	0.200383	0.747855	1.9	0.788528	0.22555	0.484087	no
XLOC_001336	XLOC_001336	FGSG_02220	CM000574.1:7205134-7206841	Ctrl	Folsomia	OK	6.66076	7.51711	0.174491	0.287488	0.5522	0.754063	no
XLOC_001337	XLOC_001337	FGSG_12096	CM000574.1:7209614-7210358	Ctrl	Folsomia	OK	1.17419	1.5458	0.396693	0.225143	0.66585	0.827699	no
XLOC_001338	XLOC_001338	FGSG_12097	CM000574.1:7210735-7211572	Ctrl	Folsomia	OK	4.34566	3.00196	-0.53367	-0.493847	0.31605	0.572125	no
XLOC_001339	XLOC_001339	FGSG_02223	CM000574.1:7211879-7212521	Ctrl	Folsomia	OK	0.327687	1.88711	2.52579	1.00965	0.1207	0.334422	no
XLOC_001340	XLOC_001340	FGSG_02224	CM000574.1:7213025-7214117	Ctrl	Folsomia	OK	17.2817	19.8035	0.196507	0.406905	0.4142	0.656746	no
XLOC_001341	XLOC_001341	FGSG_02225	CM000574.1:7215659-7216313	Ctrl	Folsomia	OK	12.6049	39.8581	1.66089	2.712	5e-05	0.000739515	yes
XLOC_001342	XLOC_001342	FGSG_12098	CM000574.1:7217449-7218086	Ctrl	Folsomia	OK	7.71814	10.7802	0.482055	0.381167	0.4512	0.682713	no
XLOC_001343	XLOC_001343	FGSG_12099	CM000574.1:7219054-7219707	Ctrl	Folsomia	OK	13.1927	14.3621	0.12252	0.164239	0.74305	0.873471	no
XLOC_001344	XLOC_001344	FGSG_02230	CM000574.1:7230336-7231188	Ctrl	Folsomia	OK	20.3967	20.6731	0.0194181	0.0375652	0.94105	0.971882	no
XLOC_001345	XLOC_001345	FGSG_02231	CM000574.1:7232114-7232990	Ctrl	Folsomia	OK	59.9169	94.518	0.657625	1.71236	0.0008	0.00835153	yes
XLOC_001346	XLOC_001346	FGSG_02232	CM000574.1:7233600-7236633	Ctrl	Folsomia	OK	6.80599	8.62022	0.34092	0.762459	0.12245	0.336872	no
XLOC_001347	XLOC_001347	FGSG_02235	CM000574.1:7242924-7243923	Ctrl	Folsomia	OK	5.08153	4.02739	-0.335418	-0.375434	0.4175	0.658857	no
XLOC_001348	XLOC_001348	FGSG_02236	CM000574.1:7245008-7247640	Ctrl	Folsomia	OK	12.6949	8.93448	-0.506788	-1.10078	0.02845	0.134898	no
XLOC_001349	XLOC_001349	FGSG_02237	CM000574.1:7249781-7253329	Ctrl	Folsomia	OK	21.4789	25.0215	0.220245	0.630839	0.19795	0.450809	no
XLOC_001350	XLOC_001350	FGSG_02238	CM000574.1:7254025-7257157	Ctrl	Folsomia	OK	8.00299	8.37696	0.0658871	0.152191	0.75265	0.879989	no
XLOC_001351	XLOC_001351	FGSG_12100	CM000574.1:7260881-7261520	Ctrl	Folsomia	OK	1.49627	1.60921	0.104987	0.0586455	0.64375	0.814704	no
XLOC_001352	XLOC_001352	FGSG_02240	CM000574.1:7262575-7264152	Ctrl	Folsomia	OK	117.125	73.5384	-0.671483	-1.96741	5e-05	0.000739515	yes
XLOC_001353	XLOC_001353	FGSG_02241	CM000574.1:7265704-7268521	Ctrl	Folsomia	NOTEST	0.249081	0.248088	-0.00576364	0	1	1	no
XLOC_001354	XLOC_001354	FGSG_02242	CM000574.1:7278144-7279848	Ctrl	Folsomia	NOTEST	0.184711	0.102715	-0.846617	0	1	1	no
XLOC_001355	XLOC_001355	FGSG_02243	CM000574.1:7280918-7281607	Ctrl	Folsomia	NOTEST	0	0	0	0	1	1	no
XLOC_001356	XLOC_001356	FGSG_12102	CM000574.1:7285342-7286337	Ctrl	Folsomia	NOTEST	0.0397228	0.144876	1.86678	0	1	1	no
XLOC_001357	XLOC_001357	FGSG_02244	CM000574.1:7289590-7292363	Ctrl	Folsomia	OK	13.7345	13.9281	0.0201987	0.0512591	0.91865	0.96263	no
XLOC_001358	XLOC_001358	FGSG_02245	CM000574.1:7293433-7294393	Ctrl	Folsomia	OK	32.6209	29.0691	-0.166312	-0.381167	0.4356	0.67292	no
XLOC_001359	XLOC_001359	FGSG_02246	CM000574.1:7295058-7296462	Ctrl	Folsomia	NOTEST	0.373508	0.256228	-0.54371	0	1	1	no
XLOC_001360	XLOC_001360	FGSG_02247	CM000574.1:7296906-7298140	Ctrl	Folsomia	OK	159.823	160.133	0.00279701	0.00833619	0.9874	0.993599	no
XLOC_001361	XLOC_001361	FGSG_02250	CM000574.1:7302946-7304477	Ctrl	Folsomia	OK	1.90694	2.31393	0.279083	0.238534	0.6245	0.803646	no
XLOC_001362	XLOC_001362	FGSG_02251	CM000574.1:7305009-7308350	Ctrl	Folsomia	OK	6.74686	15.3648	1.18734	2.64502	5e-05	0.000739515	yes
XLOC_001363	XLOC_001363	FGSG_12104	CM000574.1:7309485-7310151	Ctrl	Folsomia	OK	0.0725197	0.86755	3.5805	1.04531	0.31765	0.573365	no
XLOC_001364	XLOC_001364	FGSG_02252	CM000574.1:7310572-7312333	Ctrl	Folsomia	OK	17.5731	14.2814	-0.299232	-0.695822	0.1564	0.392565	no
XLOC_001365	XLOC_001365	FGSG_02254	CM000574.1:7315144-7316151	Ctrl	Folsomia	NOTEST	0	0.0698184	inf	0	1	1	no
XLOC_001366	XLOC_001366	FGSG_12107	CM000574.1:7322346-7322919	Ctrl	Folsomia	NOTEST	0	0	0	0	1	1	no
XLOC_001367	XLOC_001367	FGSG_02259	CM000574.1:7326439-7327399	Ctrl	Folsomia	OK	1.5289	0.540907	-1.49904	-0.701791	0.3978	0.643886	no
XLOC_001368	XLOC_001368	FGSG_02262	CM000574.1:7335055-7336493	Ctrl	Folsomia	OK	101.319	155.171	0.61496	1.83237	0.0001	0.00137454	yes
XLOC_001369	XLOC_001369	FGSG_02263	CM000574.1:7337604-7338757	Ctrl	Folsomia	OK	0.685502	0.206872	-1.72842	-0.682607	0.2427	0.503074	no
XLOC_001370	XLOC_001370	FGSG_02264	CM000574.1:7339544-7341098	Ctrl	Folsomia	OK	2.46784	2.37824	-0.0533542	-0.0587831	0.9046	0.956023	no
XLOC_001371	XLOC_001371	FGSG_12111	CM000574.1:7342533-7343568	Ctrl	Folsomia	OK	1.30431	0.489233	-1.41469	-0.583027	0.5568	0.757777	no
XLOC_001372	XLOC_001372	FGSG_12112	CM000574.1:7344415-7347890	Ctrl	Folsomia	OK	58.6863	39.1988	-0.582217	-1.60873	0.00115	0.0113047	no
XLOC_001373	XLOC_001373	FGSG_02268	CM000574.1:7351835-7353813	Ctrl	Folsomia	OK	1.23785	1.651	0.415503	0.379528	0.42665	0.666678	no
XLOC_001374	XLOC_001374	FGSG_12113	CM000574.1:7355465-7355913	Ctrl	Folsomia	NOTEST	0	0	0	0	1	1	no
XLOC_001375	XLOC_001375	FGSG_02272	CM000574.1:7362142-7363945	Ctrl	Folsomia	OK	21.5836	13.8074	-0.644496	-1.54151	0.00215	0.0189553	no
XLOC_001376	XLOC_001376	FGSG_02273	CM000574.1:7364434-7366150	Ctrl	Folsomia	OK	163.294	51.9529	-1.6522	-4.78843	5e-05	0.000739515	yes
XLOC_001377	XLOC_001377	FGSG_02275	CM000574.1:7371478-7372042	Ctrl	Folsomia	OK	8.94275	6.65805	-0.425619	-0.407692	0.4101	0.654872	no
XLOC_001378	XLOC_001378	FGSG_02277	CM000574.1:7375684-7377129	Ctrl	Folsomia	OK	6.65067	7.59025	0.190648	0.304578	0.5373	0.742885	no
XLOC_001379	XLOC_001379	FGSG_02279	CM000574.1:7380591-7382765	Ctrl	Folsomia	OK	7.07553	6.22046	-0.185817	-0.349529	0.4743	0.698848	no
XLOC_001380	XLOC_001380	FGSG_12115	CM000574.1:7385496-7386956	Ctrl	Folsomia	OK	8.14143	8.26372	0.0215098	0.0298895	0.9531	0.97735	no
XLOC_001381	XLOC_001381	FGSG_02282	CM000574.1:7390885-7392010	Ctrl	Folsomia	OK	25.742	40.5843	0.6568	1.58117	0.002	0.0178419	no
XLOC_001382	XLOC_001382	FGSG_02283	CM000574.1:7395120-7395611	Ctrl	Folsomia	OK	40.1811	26.5034	-0.600342	-1.01007	0.04385	0.178904	no
XLOC_001383	XLOC_001383	FGSG_02284	CM000574.1:7396543-7397785	Ctrl	Folsomia	OK	360.151	281.57	-0.355106	-1.01572	0.04095	0.171156	no
XLOC_001384	XLOC_001384	FGSG_02285	CM000574.1:7399276-7400238	Ctrl	Folsomia	OK	37.2434	68.0921	0.870502	2.15941	5e-05	0.000739515	yes
XLOC_001385	XLOC_001385	FGSG_02287	CM000574.1:7401930-7404095	Ctrl	Folsomia	OK	11.7103	19.614	0.744099	1.79162	0.00085	0.00873611	yes
XLOC_001386	XLOC_001386	FGSG_02289	CM000574.1:7412410-7413607	Ctrl	Folsomia	OK	1.73941	4.48354	1.36604	1.17142	0.0344	0.153017	no
XLOC_001387	XLOC_001387	FGSG_02290	CM000574.1:7413919-7415707	Ctrl	Folsomia	OK	1.40553	1.73689	0.305396	0.279101	0.58425	0.777874	no
XLOC_001388	XLOC_001388	FGSG_02291	CM000574.1:7416737-7418051	Ctrl	Folsomia	OK	45.1635	25.2856	-0.836844	-2.01695	5e-05	0.000739515	yes
XLOC_001389	XLOC_001389	FGSG_02292	CM000574.1:7420990-7422949	Ctrl	Folsomia	OK	5.6006	2.41859	-1.21142	-1.54841	0.0048	0.0358017	no
XLOC_001390	XLOC_001390	FGSG_12116	CM000574.1:7427989-7428549	Ctrl	Folsomia	NOTEST	0.0498024	0	#NAME?	0	1	1	no
XLOC_001391	XLOC_001391	FGSG_12117	CM000574.1:7429246-7429772	Ctrl	Folsomia	OK	0.118019	1.69753	3.84635	1.37854	0.37535	0.622915	no
XLOC_001392	XLOC_001392	FGSG_02300	CM000574.1:7440508-7442395	Ctrl	Folsomia	NOTEST	0.0840672	0	#NAME?	0	1	1	no
XLOC_001393	XLOC_001393	FGSG_02302	CM000574.1:7444132-7445163	Ctrl	Folsomia	OK	2.53263	2.05052	-0.304649	-0.240517	0.61705	0.798831	no
XLOC_001394	XLOC_001394	FGSG_02303	CM000574.1:7445448-7447335	Ctrl	Folsomia	OK	3.97681	1.9783	-1.00735	-1.0941	0.02275	0.116117	no
XLOC_001395	XLOC_001395	FGSG_02306	CM000574.1:7451129-7452572	Ctrl	Folsomia	NOTEST	0.290644	0.010466	-4.79547	0	1	1	no
XLOC_001396	XLOC_001396	FGSG_02309	CM000574.1:7458090-7458655	Ctrl	Folsomia	OK	1.84115	0.959956	-0.939565	-0.509314	0.6124	0.796558	no
XLOC_001397	XLOC_001397	FGSG_02312	CM000574.1:7464816-7466535	Ctrl	Folsomia	OK	0.598449	0.986221	0.720682	0.430326	0.38815	0.633537	no
XLOC_001398	XLOC_001398	FGSG_02313	CM000574.1:7466747-7467125	Ctrl	Folsomia	OK	46.3384	32.7405	-0.501133	-0.630661	0.17805	0.424888	no
XLOC_001399	XLOC_001399	FGSG_02314	CM000574.1:7468563-7471248	Ctrl	Folsomia	OK	21.2822	47.7809	1.16679	3.31406	5e-05	0.000739515	yes
XLOC_001400	XLOC_001400	FGSG_02316	CM000574.1:7496831-7502171	Ctrl	Folsomia	OK	30.3794	81.2647	1.41954	4.13978	5e-05	0.000739515	yes
XLOC_001401	XLOC_001401	FGSG_02317	CM000574.1:7502910-7504431	Ctrl	Folsomia	OK	196.996	215.097	0.126821	0.379024	0.4466	0.681325	no
XLOC_001402	XLOC_001402	FGSG_02319	CM000574.1:7508192-7508851	Ctrl	Folsomia	OK	4.3182	36.1025	3.0636	3.35174	5e-05	0.000739515	yes
XLOC_001403	XLOC_001403	FGSG_02321	CM000574.1:7512395-7514148	Ctrl	Folsomia	OK	317.367	1897.87	2.58016	5.99574	5e-05	0.000739515	yes
XLOC_001404	XLOC_001404	FGSG_02323	CM000574.1:7516965-7519142	Ctrl	Folsomia	OK	38.6159	91.9909	1.2523	3.65579	5e-05	0.000739515	yes
XLOC_001405	XLOC_001405	FGSG_02325	CM000574.1:7526266-7526878	Ctrl	Folsomia	OK	263.26	3443.2	3.70919	9.40786	5e-05	0.000739515	yes
XLOC_001406	XLOC_001406	FGSG_02327	CM000574.1:7529059-7530852	Ctrl	Folsomia	OK	377.831	3543.19	3.22924	6.3169	5e-05	0.000739515	yes
XLOC_001407	XLOC_001407	FGSG_02329	CM000574.1:7533804-7535085	Ctrl	Folsomia	OK	227.786	2184.24	3.26138	7.82859	5e-05	0.000739515	yes
XLOC_001408	XLOC_001408	FGSG_02332	CM000574.1:7540977-7541985	Ctrl	Folsomia	OK	130.52	82.312	-0.665092	-1.84749	0.00025	0.00308333	yes
XLOC_001409	XLOC_001409	FGSG_02334	CM000574.1:7545198-7546573	Ctrl	Folsomia	OK	0.313176	0.664084	1.08439	0.507821	0.44735	0.681628	no
XLOC_001410	XLOC_001410	FGSG_02337	CM000574.1:7552137-7553490	Ctrl	Folsomia	OK	1.24197	0.270014	-2.20152	-1.11269	0.24065	0.500873	no
XLOC_001411	XLOC_001411	FGSG_02338	CM000574.1:7554249-7555281	Ctrl	Folsomia	NOTEST	0	0	0	0	1	1	no
XLOC_001412	XLOC_001412	FGSG_02340	CM000574.1:7558752-7559855	Ctrl	Folsomia	NOTEST	0	0	0	0	1	1	no
XLOC_001413	XLOC_001413	FGSG_02344	CM000574.1:7569887-7571679	Ctrl	Folsomia	NOTEST	0.0267907	0.0814519	1.60422	0	1	1	no
XLOC_001414	XLOC_001414	FGSG_12118	CM000574.1:7584056-7593507	Ctrl	Folsomia	NOTEST	0	0	0	0	1	1	no
XLOC_001415	XLOC_001415	FGSG_02352	CM000574.1:7601060-7602551	Ctrl	Folsomia	OK	231.452	219.763	-0.0747626	-0.223484	0.65565	0.821747	no
XLOC_001416	XLOC_001416	FGSG_12119	CM000574.1:7609518-7610577	Ctrl	Folsomia	OK	0.181101	0.644511	1.83141	0.665408	0.36015	0.610043	no
XLOC_001417	XLOC_001417	FGSG_12120	CM000574.1:7611025-7612638	Ctrl	Folsomia	OK	0.131657	0.43345	1.71908	0.643307	0.19665	0.449321	no
XLOC_001418	XLOC_001418	FGSG_02358	CM000574.1:7616760-7618642	Ctrl	Folsomia	OK	2.32713	2.49247	0.0990247	0.108688	0.8323	0.922734	no
XLOC_001419	XLOC_001419	FGSG_02361	CM000574.1:7622966-7624372	Ctrl	Folsomia	OK	0	0.534166	inf	#NAME?	0.00575	0.0413041	no
XLOC_001420	XLOC_001420	FGSG_02364	CM000574.1:7629776-7630855	Ctrl	Folsomia	OK	3.186	1.79354	-0.828939	-0.684708	0.16495	0.406078	no
XLOC_001421	XLOC_001421	FGSG_12121	CM000574.1:7635451-7636084	Ctrl	Folsomia	OK	9.35147	11.586	0.309115	0.389024	0.4378	0.674098	no
XLOC_001422	XLOC_001422	FGSG_02366	CM000574.1:7636395-7638051	Ctrl	Folsomia	NOTEST	0.00638875	0.352644	5.78653	0	1	1	no
XLOC_001423	XLOC_001423	FGSG_02368	CM000574.1:7642184-7644203	Ctrl	Folsomia	NOTEST	0.193183	0.0737473	-1.3893	0	1	1	no
XLOC_001424	XLOC_001424	FGSG_02369	CM000574.1:7644560-7645035	Ctrl	Folsomia	NOTEST	0	0	0	0	1	1	no
XLOC_001425	XLOC_001425	FGSG_02371	CM000574.1:7647579-7649388	Ctrl	Folsomia	NOTEST	0.0646315	0.167387	1.37288	0	1	1	no
XLOC_001426	XLOC_001426	FGSG_20549	CM000574.1:7649770-7649860	Ctrl	Folsomia	NOTEST	0	0	0	0	1	1	no
XLOC_001427	XLOC_001427	FGSG_02372	CM000574.1:7650331-7650762	Ctrl	Folsomia	NOTEST	0	0	0	0	1	1	no
XLOC_001428	XLOC_001428	FGSG_02373	CM000574.1:7652157-7652704	Ctrl	Folsomia	OK	187.254	230.933	0.302475	0.846362	0.0881	0.27998	no
XLOC_001429	XLOC_001429	FGSG_02374	CM000574.1:7654654-7656204	Ctrl	Folsomia	NOTEST	0	0	0	0	1	1	no
XLOC_001430	XLOC_001430	FGSG_20003	CM000574.1:7656630-7656746	Ctrl	Folsomia	OK	57.3978	32.3424	-0.827567	-0.36932	0.6698	0.829896	no
XLOC_001431	XLOC_001431	FGSG_02375	CM000574.1:7657281-7657951	Ctrl	Folsomia	OK	29.9105	38.1157	0.349731	0.620432	0.20665	0.461243	no
XLOC_001432	XLOC_001432	FGSG_02378	CM000574.1:7661619-7662143	Ctrl	Folsomia	OK	1.15459	0	#NAME?	#NAME?	0.02225	0.114236	no
XLOC_001433	XLOC_001433	FGSG_02380	CM000574.1:7665171-7665915	Ctrl	Folsomia	NOTEST	0	0	0	0	1	1	no
XLOC_001434	XLOC_001434	FGSG_02381	CM000574.1:7666275-7667186	Ctrl	Folsomia	NOTEST	0.413631	0.235789	-0.810848	0	1	1	no
XLOC_001435	XLOC_001435	FGSG_02382	CM000574.1:7671390-7673035	Ctrl	Folsomia	NOTEST	0.110703	0.115335	0.0591374	0	1	1	no
XLOC_001436	XLOC_001436	FGSG_02383	CM000574.1:7673639-7674831	Ctrl	Folsomia	OK	0.162333	0.513509	1.66143	0.627633	0.4859	0.706075	no
XLOC_001437	XLOC_001437	FGSG_02385	CM000574.1:7676874-7677679	Ctrl	Folsomia	NOTEST	0	0.483884	inf	0	1	1	no
XLOC_001438	XLOC_001438	FGSG_12122	CM000574.1:7683951-7684758	Ctrl	Folsomia	OK	0.222589	0.626853	1.49374	0.510075	0.4749	0.698967	no
XLOC_001439	XLOC_001439	FGSG_12123	CM000574.1:7685800-7686511	Ctrl	Folsomia	OK	15.8816	63.162	1.9917	3.71376	5e-05	0.000739515	yes
XLOC_001440	XLOC_001440	FGSG_02391	CM000574.1:7695583-7696445	Ctrl	Folsomia	OK	1.35254	3.44381	1.34834	0.881904	0.0882	0.28014	no
XLOC_001441	XLOC_001441	FGSG_12124	CM000574.1:7711715-7712231	Ctrl	Folsomia	NOTEST	0	0	0	0	1	1	no
XLOC_001442	XLOC_001442	FGSG_12125	CM000574.1:7713154-7713733	Ctrl	Folsomia	NOTEST	0.483263	0	#NAME?	0	1	1	no
XLOC_001443	XLOC_001443	FGSG_12126	CM000574.1:7721880-7728756	Ctrl	Folsomia	NOTEST	0.0526709	0.00892069	-2.56178	0	1	1	no
XLOC_001444	XLOC_001444	FGSG_12127	CM000574.1:7729333-7730203	Ctrl	Folsomia	NOTEST	0.0166258	0.236041	3.82754	0	1	1	no
XLOC_001445	XLOC_001445	FGSG_02397	CM000574.1:7730411-7731306	Ctrl	Folsomia	OK	1.34418	0.907644	-0.566532	-0.307266	0.52435	0.735341	no
XLOC_001446	XLOC_001446	FGSG_02399	CM000574.1:7734325-7735552	Ctrl	Folsomia	OK	10.5985	13.7064	0.370995	0.673529	0.1705	0.414854	no
XLOC_001447	XLOC_001447	FGSG_12128	CM000574.1:7743734-7744043	Ctrl	Folsomia	OK	1.84924	0.552325	-1.74334	-0.902382	0.36285	0.612164	no
XLOC_001448	XLOC_001448	FGSG_02401	CM000574.1:7745395-7746953	Ctrl	Folsomia	NOTEST	0.0390032	0	#NAME?	0	1	1	no
XLOC_001449	XLOC_001449	FGSG_12129	CM000574.1:7747694-7749857	Ctrl	Folsomia	OK	5.77293	7.17275	0.313222	0.586408	0.23485	0.494456	no
XLOC_001450	XLOC_001450	FGSG_02403	CM000574.1:7755098-7755813	Ctrl	Folsomia	OK	89.284	94.7505	0.0857331	0.230868	0.6446	0.815323	no
XLOC_001451	XLOC_001451	FGSG_12130	CM000574.1:7757540-7758199	Ctrl	Folsomia	NOTEST	0	0	0	0	1	1	no
XLOC_001452	XLOC_001452	FGSG_02404	CM000574.1:7759331-7761139	Ctrl	Folsomia	OK	26.6802	30.2198	0.179724	0.418071	0.3954	0.641521	no
XLOC_001453	XLOC_001453	FGSG_02406	CM000574.1:7765215-7766738	Ctrl	Folsomia	OK	17.1863	8.33224	-1.04449	-1.99183	0.00025	0.00308333	yes
XLOC_001454	XLOC_001454	FGSG_02407	CM000574.1:7767321-7768407	Ctrl	Folsomia	OK	73.229	72.6928	-0.0106021	-0.029671	0.9513	0.97648	no
XLOC_001455	XLOC_001455	FGSG_02408	CM000574.1:7769296-7770637	Ctrl	Folsomia	OK	1.24342	0.345271	-1.84851	-1.00253	0.26835	0.529521	no
XLOC_001456	XLOC_001456	FGSG_02411	CM000574.1:7776839-7779390	Ctrl	Folsomia	OK	3.0438	3.94901	0.375618	0.584144	0.2383	0.498927	no
XLOC_001457	XLOC_001457	FGSG_02412	CM000574.1:7780175-7780481	Ctrl	Folsomia	NOTEST	0.251082	0.25123	0.000849455	0	1	1	no
XLOC_001458	XLOC_001458	FGSG_12133	CM000574.1:7790863-7791456	Ctrl	Folsomia	NOTEST	0	0.0969581	inf	0	1	1	no
XLOC_001459	XLOC_001459	FGSG_02415	CM000574.1:7793035-7794169	Ctrl	Folsomia	OK	90.0617	62.4237	-0.528819	-1.47401	0.00365	0.0289664	no
XLOC_001460	XLOC_001460	FGSG_02417	CM000574.1:7796855-7797288	Ctrl	Folsomia	NOTEST	0	0	0	0	1	1	no
XLOC_001461	XLOC_001461	FGSG_02420	CM000574.1:7804942-7806501	Ctrl	Folsomia	OK	38.3078	42.7979	0.159902	0.407197	0.4087	0.653628	no
XLOC_001462	XLOC_001462	FGSG_02422	CM000574.1:7808613-7809789	Ctrl	Folsomia	NOTEST	0.208031	0.159325	-0.384828	0	1	1	no
XLOC_001463	XLOC_001463	FGSG_02423	CM000574.1:7810793-7811679	Ctrl	Folsomia	OK	3.80859	0.656929	-2.53545	-1.55519	0.2835	0.544747	no
XLOC_001464	XLOC_001464	FGSG_02425	CM000574.1:7817163-7819361	Ctrl	Folsomia	OK	5.99582	6.70911	0.162165	0.281976	0.5731	0.77085	no
XLOC_001465	XLOC_001465	FGSG_02427	CM000574.1:7824618-7825580	Ctrl	Folsomia	OK	62.5515	90.3793	0.530949	1.46276	0.00465	0.035077	no
XLOC_001466	XLOC_001466	FGSG_02428	CM000574.1:7825901-7826875	Ctrl	Folsomia	OK	40.2494	40.9406	0.0245635	0.0587101	0.90355	0.95536	no
XLOC_001467	XLOC_001467	FGSG_02430	CM000574.1:7830543-7832730	Ctrl	Folsomia	OK	0.411535	0.533433	0.374292	0.203332	0.6865	0.841624	no
XLOC_001468	XLOC_001468	FGSG_02434	CM000574.1:7841279-7843628	Ctrl	Folsomia	OK	25.9085	16.4068	-0.65913	-1.69404	0.00075	0.00793229	yes
XLOC_001469	XLOC_001469	FGSG_02437	CM000574.1:7848780-7849913	Ctrl	Folsomia	NOTEST	0.0346583	0.1424	2.03867	0	1	1	no
XLOC_001470	XLOC_001470	FGSG_02439	CM000574.1:7853279-7854998	Ctrl	Folsomia	OK	18.8115	18.0896	-0.056454	-0.135173	0.7818	0.895697	no
XLOC_001471	XLOC_001471	FGSG_02444	CM000574.1:7865873-7866635	Ctrl	Folsomia	OK	19.669	18.3427	-0.10072	-0.174562	0.7299	0.865041	no
XLOC_001472	XLOC_001472	FGSG_02445	CM000574.1:7868229-7870145	Ctrl	Folsomia	OK	27.26	25.0102	-0.124269	-0.325142	0.5159	0.729271	no
XLOC_001473	XLOC_001473	FGSG_02448	CM000574.1:7875417-7877297	Ctrl	Folsomia	NOTEST	0	0	0	0	1	1	no
XLOC_001474	XLOC_001474	FGSG_02450	CM000574.1:7882694-7884494	Ctrl	Folsomia	OK	1.12568	1.83475	0.704785	0.43371	0.35435	0.604316	no
XLOC_001475	XLOC_001475	FGSG_12136	CM000574.1:7887936-7889063	Ctrl	Folsomia	OK	1.51759	4.31299	1.50691	1.30549	0.01575	0.0902227	no
XLOC_001476	XLOC_001476	FGSG_12137	CM000574.1:7889316-7890137	Ctrl	Folsomia	OK	50.3141	58.3143	0.212886	0.522863	0.29915	0.557174	no
XLOC_001477	XLOC_001477	FGSG_02455	CM000574.1:7891932-7893148	Ctrl	Folsomia	OK	39.6831	53.6983	0.436352	1.15177	0.02165	0.112022	no
XLOC_001478	XLOC_001478	FGSG_12140	CM000574.1:7896969-7898091	Ctrl	Folsomia	NOTEST	0.00936724	0	#NAME?	0	1	1	no
XLOC_001479	XLOC_001479	FGSG_12141	CM000574.1:7898463-7900047	Ctrl	Folsomia	OK	1.68134	3.27508	0.96192	0.957374	0.0621	0.224508	no
XLOC_001480	XLOC_001480	FGSG_02458	CM000574.1:7900349-7902820	Ctrl	Folsomia	OK	1.10556	0.359513	-1.62066	-1.06681	0.03805	0.163082	no
XLOC_001481	XLOC_001481	FGSG_02460	CM000574.1:7905151-7909449	Ctrl	Folsomia	OK	22.5329	25.4669	0.17659	0.51611	0.29515	0.554481	no
XLOC_001482	XLOC_001482	FGSG_02462	CM000574.1:7912546-7914133	Ctrl	Folsomia	OK	21.7952	19.2126	-0.181961	-0.43804	0.3792	0.626724	no
XLOC_001483	XLOC_001483	FGSG_02463	CM000574.1:7915595-7917375	Ctrl	Folsomia	OK	5.41328	4.54562	-0.252026	-0.393704	0.40695	0.651871	no
XLOC_001484	XLOC_001484	FGSG_12142	CM000574.1:7925131-7926922	Ctrl	Folsomia	OK	2.46043	1.64518	-0.580668	-0.626253	0.1954	0.448371	no
XLOC_001485	XLOC_001485	FGSG_12143	CM000574.1:7927764-7927908	Ctrl	Folsomia	OK	14.2609	0	#NAME?	#NAME?	0.0172	0.0951947	no
XLOC_001486	XLOC_001486	FGSG_12144	CM000574.1:7928948-7930718	Ctrl	Folsomia	OK	7.84129	5.30097	-0.564835	-0.99011	0.0487	0.191092	no
XLOC_001487	XLOC_001487	FGSG_02467	CM000574.1:7931356-7932820	Ctrl	Folsomia	OK	4.99617	21.4497	2.10206	3.53274	5e-05	0.000739515	yes
XLOC_001488	XLOC_001488	FGSG_02468	CM000574.1:7933245-7935261	Ctrl	Folsomia	OK	5.02283	10.2276	1.02589	0.0193329	0.4376	0.674081	no
XLOC_001489	XLOC_001489	FGSG_12146	CM000574.1:7955428-7956079	Ctrl	Folsomia	OK	1.10842	1.59919	0.528836	0.267243	0.80735	0.907284	no
XLOC_001490	XLOC_001490	FGSG_02474	CM000574.1:7964091-7964938	Ctrl	Folsomia	OK	278.175	274.904	-0.0170636	-0.0509045	0.9158	0.961735	no
XLOC_001491	XLOC_001491	FGSG_02476	CM000574.1:7967824-7969834	Ctrl	Folsomia	OK	20.5923	21.3259	0.0505049	0.118088	0.8133	0.911248	no
XLOC_001492	XLOC_001492	FGSG_02477	CM000574.1:7970599-7972721	Ctrl	Folsomia	OK	118.818	113.29	-0.0687402	-0.206781	0.67385	0.832599	no
XLOC_001493	XLOC_001493	FGSG_02479	CM000574.1:7974647-7977475	Ctrl	Folsomia	OK	87.8884	99.0397	0.172335	0.449581	0.36595	0.615278	no
XLOC_001494	XLOC_001494	FGSG_02481	CM000574.1:7978019-7979581	Ctrl	Folsomia	OK	114.032	112.708	-0.0168493	-0.0503089	0.9181	0.962412	no
XLOC_001495	XLOC_001495	FGSG_02482	CM000574.1:7980995-7986357	Ctrl	Folsomia	OK	4.06204	8.67675	1.09495	2.54179	5e-05	0.000739515	yes
XLOC_001496	XLOC_001496	FGSG_02484	CM000574.1:7992515-7995462	Ctrl	Folsomia	OK	29.8592	32.0614	0.102664	0.295382	0.5456	0.749403	no
XLOC_001497	XLOC_001497	FGSG_02485	CM000574.1:7995881-7996793	Ctrl	Folsomia	OK	10.9257	10.4032	-0.0706942	-0.106692	0.8312	0.922294	no
XLOC_001498	XLOC_001498	FGSG_02486	CM000574.1:7997555-7998462	Ctrl	Folsomia	OK	2.67468	1.84261	-0.537618	-0.410756	0.3732	0.622092	no
XLOC_001499	XLOC_001499	FGSG_12147	CM000574.1:8010878-8011290	Ctrl	Folsomia	OK	2.01219	5.85895	1.54188	0.898942	0.38505	0.631124	no
XLOC_001500	XLOC_001500	FGSG_02491	CM000574.1:8024934-8027099	Ctrl	Folsomia	OK	27.0722	34.2869	0.340842	0.900867	0.0673	0.235425	no
XLOC_001501	XLOC_001501	FGSG_02493	CM000574.1:8028398-8029590	Ctrl	Folsomia	OK	900.43	1018.26	0.177424	0.510593	0.29625	0.555807	no
XLOC_001502	XLOC_001502	FGSG_02496	CM000574.1:8034465-8034885	Ctrl	Folsomia	OK	90.0544	156.439	0.79673	1.41338	0.0061	0.0433219	no
XLOC_001503	XLOC_001503	FGSG_02498	CM000574.1:8036725-8038371	Ctrl	Folsomia	OK	28.0341	30.6964	0.130888	0.346988	0.48685	0.707073	no
XLOC_001504	XLOC_001504	FGSG_02500	CM000574.1:8043458-8044289	Ctrl	Folsomia	OK	5.39436	9.40045	0.801279	0.895442	0.0742	0.251079	no
XLOC_001505	XLOC_001505	FGSG_02502	CM000574.1:8049519-8051065	Ctrl	Folsomia	OK	63.7487	228.368	1.84089	5.25932	5e-05	0.000739515	yes
XLOC_001506	XLOC_001506	FGSG_02503	CM000574.1:8053360-8054534	Ctrl	Folsomia	OK	585.371	575.169	-0.0253662	-0.0738088	0.8791	0.944067	no
XLOC_001507	XLOC_001507	FGSG_02504	CM000574.1:8058000-8060747	Ctrl	Folsomia	OK	900.857	726.148	-0.311034	-0.817389	0.1016	0.303482	no
XLOC_001508	XLOC_001508	FGSG_02506	CM000574.1:8061328-8063722	Ctrl	Folsomia	OK	9.67226	10.1233	0.0657507	0.148047	0.76175	0.8854	no
XLOC_001509	XLOC_001509	FGSG_02508	CM000574.1:8067027-8067630	Ctrl	Folsomia	OK	52.9856	54.3217	0.0359278	0.0722658	0.88305	0.945322	no
XLOC_001510	XLOC_001510	FGSG_02509	CM000574.1:8067946-8070854	Ctrl	Folsomia	OK	5.92738	7.89265	0.413115	0.828364	0.08915	0.282046	no
XLOC_001511	XLOC_001511	FGSG_02511	CM000574.1:8074727-8077031	Ctrl	Folsomia	OK	6.56877	5.66363	-0.213897	-0.408271	0.4074	0.652221	no
XLOC_001512	XLOC_001512	FGSG_02513	CM000574.1:8079296-8081464	Ctrl	Folsomia	OK	56.1791	46.5507	-0.271232	-0.795176	0.10985	0.317517	no
XLOC_001513	XLOC_001513	FGSG_02514	CM000574.1:8083515-8085647	Ctrl	Folsomia	OK	0.147373	0.633083	2.10292	0.725871	0.4154	0.657567	no
XLOC_001514	XLOC_001514	FGSG_02515	CM000574.1:8089615-8092042	Ctrl	Folsomia	OK	4.77688	6.9065	0.531887	0.99683	0.0379	0.162872	no
XLOC_001515	XLOC_001515	FGSG_02519	CM000574.1:8103086-8105717	Ctrl	Folsomia	OK	79.1326	64.7852	-0.288607	-0.860701	0.08275	0.270207	no
XLOC_001516	XLOC_001516	FGSG_02520	CM000574.1:8105732-8108575	Ctrl	Folsomia	OK	3.49563	3.21388	-0.121239	-0.201288	0.6854	0.840824	no
XLOC_001517	XLOC_001517	FGSG_02523	CM000574.1:8120397-8121506	Ctrl	Folsomia	OK	1467.67	1513.74	0.0445926	0.120335	0.80845	0.907953	no
XLOC_001518	XLOC_001518	FGSG_02525	CM000574.1:8123391-8124484	Ctrl	Folsomia	OK	6.27642	6.73374	0.101467	0.139689	0.7713	0.890356	no
XLOC_001519	XLOC_001519	FGSG_02529	CM000574.1:8137109-8138695	Ctrl	Folsomia	OK	18.2668	20.7919	0.1868	0.441536	0.3772	0.624516	no
XLOC_001520	XLOC_001520	FGSG_12155	CM000574.1:8149003-8149408	Ctrl	Folsomia	OK	0.267603	0.945235	1.82058	0.697754	0.36785	0.617277	no
XLOC_001521	XLOC_001521	FGSG_02532	CM000574.1:8150328-8151959	Ctrl	Folsomia	OK	31.6474	27.5114	-0.20206	-0.507042	0.3119	0.568808	no
XLOC_001522	XLOC_001522	FGSG_02534	CM000574.1:8153697-8154442	Ctrl	Folsomia	OK	10.5811	6.7052	-0.658135	-0.778772	0.11765	0.329589	no
XLOC_001523	XLOC_001523	FGSG_02536	CM000574.1:8155760-8162873	Ctrl	Folsomia	OK	10.8189	9.29295	-0.21935	-0.624923	0.21225	0.468461	no
XLOC_001524	XLOC_001524	FGSG_12156	CM000574.1:8163190-8163780	Ctrl	Folsomia	NOTEST	0	0	0	0	1	1	no
XLOC_001525	XLOC_001525	FGSG_02538	CM000574.1:8170189-8171104	Ctrl	Folsomia	OK	4.09447	0.945559	-2.11444	-1.39404	0.00885	0.0580653	no
XLOC_001526	XLOC_001526	FGSG_02540	CM000574.1:8176897-8180389	Ctrl	Folsomia	OK	1.6523	0.955058	-0.790816	-0.950767	0.0505	0.195907	no
XLOC_001527	XLOC_001527	FGSG_02542	CM000574.1:8181654-8184295	Ctrl	Folsomia	OK	510.516	559.491	0.132159	0.352986	0.4703	0.696318	no
XLOC_001528	XLOC_001528	FGSG_02544	CM000574.1:8184932-8188000	Ctrl	Folsomia	OK	75.8935	78.4697	0.0481591	0.14291	0.7763	0.893262	no
XLOC_001529	XLOC_001529	FGSG_02545	CM000574.1:8188725-8189335	Ctrl	Folsomia	OK	18.9711	11.3791	-0.737423	-0.968563	0.05305	0.201912	no
XLOC_001530	XLOC_001530	FGSG_02548	CM000574.1:8195036-8195531	Ctrl	Folsomia	NOTEST	0.474402	0	#NAME?	0	1	1	no
XLOC_001531	XLOC_001531	FGSG_02549	CM000574.1:8196088-8197124	Ctrl	Folsomia	OK	8.04173	4.5564	-0.81961	-1.01607	0.04295	0.176379	no
XLOC_001532	XLOC_001532	FGSG_12158	CM000574.1:8206729-8207080	Ctrl	Folsomia	OK	0.0608414	0.970788	3.99603	1.22915	0.2935	0.553133	no
XLOC_001533	XLOC_001533	FGSG_02555	CM000574.1:8213229-8215427	Ctrl	Folsomia	OK	41.1003	31.4388	-0.386601	-1.08465	0.0307	0.141639	no
XLOC_001534	XLOC_001534	FGSG_02557	CM000574.1:8216723-8220196	Ctrl	Folsomia	OK	2.38377	2.00968	-0.246283	-0.347906	0.4714	0.696558	no
XLOC_001535	XLOC_001535	FGSG_02558	CM000574.1:8221419-8222491	Ctrl	Folsomia	OK	0.685	0.494503	-0.470125	-0.223645	0.66275	0.826241	no
XLOC_001536	XLOC_001536	FGSG_02559	CM000574.1:8223930-8225900	Ctrl	Folsomia	OK	11.4667	11.6262	0.0199232	0.0423832	0.9296	0.967583	no
XLOC_001537	XLOC_001537	FGSG_02562	CM000574.1:8233700-8236619	Ctrl	Folsomia	OK	29.0058	29.1706	0.00817156	0.0234271	0.9616	0.981162	no
XLOC_001538	XLOC_001538	FGSG_02566	CM000574.1:8247847-8248593	Ctrl	Folsomia	OK	14.0211	15.4418	0.139236	0.196226	0.6907	0.843292	no
XLOC_001539	XLOC_001539	FGSG_02571	CM000574.1:8260140-8262012	Ctrl	Folsomia	OK	94.5305	91.9089	-0.0405753	-0.120295	0.81115	0.910014	no
XLOC_001540	XLOC_001540	FGSG_02572	CM000574.1:8267440-8269498	Ctrl	Folsomia	OK	28.1269	23.5219	-0.257949	-0.687925	0.1684	0.411786	no
XLOC_001541	XLOC_001541	FGSG_02573	CM000574.1:8270245-8271886	Ctrl	Folsomia	OK	9.36876	7.5411	-0.313083	-0.585617	0.2337	0.493138	no
XLOC_001542	XLOC_001542	FGSG_02574	CM000574.1:8272585-8273200	Ctrl	Folsomia	OK	18.9135	17.8732	-0.081618	-0.128962	0.79405	0.900906	no
XLOC_001543	XLOC_001543	FGSG_02576	CM000574.1:8277067-8277887	Ctrl	Folsomia	OK	24.3517	27.3054	0.16516	0.303696	0.52775	0.737156	no
XLOC_001544	XLOC_001544	FGSG_02577	CM000574.1:8279516-8289365	Ctrl	Folsomia	OK	5.70251	6.40255	0.167051	0.46287	0.3438	0.595506	no
XLOC_001545	XLOC_001545	FGSG_02580	CM000574.1:8295165-8297526	Ctrl	Folsomia	OK	20.074	28.0586	0.483115	1.27421	0.0106	0.0666041	no
XLOC_001546	XLOC_001546	FGSG_02582	CM000574.1:8308463-8310056	Ctrl	Folsomia	OK	4.33356	3.50258	-0.307135	-0.415894	0.40785	0.652664	no
XLOC_001547	XLOC_001547	FGSG_12160	CM000574.1:8311416-8312082	Ctrl	Folsomia	OK	0.775768	0	#NAME?	#NAME?	0.0668	0.234184	no
XLOC_001548	XLOC_001548	FGSG_02583	CM000574.1:8315516-8318536	Ctrl	Folsomia	NOTEST	0.240636	0.260166	0.112583	0	1	1	no
XLOC_001549	XLOC_001549	FGSG_12161	CM000574.1:8318952-8319561	Ctrl	Folsomia	NOTEST	0	0	0	0	1	1	no
XLOC_001550	XLOC_001550	FGSG_02584	CM000574.1:8320325-8321398	Ctrl	Folsomia	OK	83.2341	73.3528	-0.182324	-0.511152	0.30625	0.563422	no
XLOC_001551	XLOC_001551	FGSG_02585	CM000574.1:8324578-8327904	Ctrl	Folsomia	OK	355.872	146.741	-1.27809	-3.38467	5e-05	0.000739515	yes
XLOC_001552	XLOC_001552	FGSG_02586	CM000574.1:8328379-8330577	Ctrl	Folsomia	OK	17.9242	10.4323	-0.780855	-1.84087	0.0001	0.00137454	yes
XLOC_001553	XLOC_001553	FGSG_12162	CM000574.1:8332633-8333047	Ctrl	Folsomia	NOTEST	0	0	0	0	1	1	no
XLOC_001554	XLOC_001554	FGSG_02591	CM000574.1:8340613-8343521	Ctrl	Folsomia	OK	13.629	10.1837	-0.420422	-0.90561	0.0648	0.230248	no
XLOC_001555	XLOC_001555	FGSG_02593	CM000574.1:8352188-8353293	Ctrl	Folsomia	OK	45.4209	44.2306	-0.0383132	-0.0957217	0.84605	0.929776	no
XLOC_001556	XLOC_001556	FGSG_02596	CM000574.1:8358741-8360037	Ctrl	Folsomia	OK	10.1394	9.57433	-0.082736	-0.146039	0.7648	0.886902	no
XLOC_001557	XLOC_001557	FGSG_12166	CM000574.1:8364880-8367094	Ctrl	Folsomia	OK	44.7163	46.0257	0.0416383	0.121385	0.8043	0.906493	no
XLOC_001558	XLOC_001558	FGSG_02602	CM000574.1:8378785-8379778	Ctrl	Folsomia	OK	12.6884	10.0205	-0.340557	-0.538204	0.2598	0.521718	no
XLOC_001559	XLOC_001559	FGSG_02604	CM000574.1:8383700-8387759	Ctrl	Folsomia	OK	4.88048	5.07179	0.0554727	0.116802	0.81015	0.909038	no
XLOC_001560	XLOC_001560	FGSG_02608	CM000574.1:8392602-8393733	Ctrl	Folsomia	OK	132.244	96.2544	-0.458284	-1.29594	0.0087	0.0573478	no
XLOC_001561	XLOC_001561	FGSG_02610	CM000574.1:8405476-8407789	Ctrl	Folsomia	NOTEST	0.262045	0	#NAME?	0	1	1	no
XLOC_001562	XLOC_001562	FGSG_12167	CM000574.1:8413415-8414280	Ctrl	Folsomia	NOTEST	0	0	0	0	1	1	no
XLOC_001563	XLOC_001563	FGSG_12168	CM000574.1:8415602-8416952	Ctrl	Folsomia	NOTEST	0.217524	0.224718	0.0469421	0	1	1	no
XLOC_001564	XLOC_001564	FGSG_02613	CM000574.1:8419287-8419992	Ctrl	Folsomia	OK	31.8429	20.9398	-0.60472	-1.11941	0.02195	0.113108	no
XLOC_001565	XLOC_001565	FGSG_02615	CM000574.1:8422646-8423888	Ctrl	Folsomia	OK	248.493	247.514	-0.00569953	-0.0170353	0.97195	0.985929	no
XLOC_001566	XLOC_001566	FGSG_02616	CM000574.1:8424360-8425224	Ctrl	Folsomia	OK	54.8192	63.5448	0.213093	0.548781	0.2629	0.52436	no
XLOC_001567	XLOC_001567	FGSG_02617	CM000574.1:8425826-8427206	Ctrl	Folsomia	OK	1.05613	1.76271	0.739009	0.578328	0.2397	0.500384	no
XLOC_001568	XLOC_001568	FGSG_02619	CM000574.1:8430062-8431823	Ctrl	Folsomia	OK	0.519131	0.322039	-0.688863	-0.346614	0.49775	0.715627	no
XLOC_001569	XLOC_001569	FGSG_02622	CM000574.1:8436443-8439188	Ctrl	Folsomia	OK	12.355	10.3598	-0.254098	-0.61188	0.2161	0.473217	no
XLOC_001570	XLOC_001570	FGSG_02624	CM000574.1:8442990-8444155	Ctrl	Folsomia	OK	77.1586	90.8567	0.235767	0.674706	0.1673	0.410252	no
XLOC_001571	XLOC_001571	FGSG_02626	CM000574.1:8448175-8448979	Ctrl	Folsomia	OK	1.24749	1.88692	0.597	0.313087	0.54385	0.748001	no
XLOC_001572	XLOC_001572	FGSG_02627	CM000574.1:8450491-8451856	Ctrl	Folsomia	OK	3.31867	0.0118224	-8.13294	-1.70705	0.24715	0.507846	no
XLOC_001573	XLOC_001573	FGSG_02628	CM000574.1:8453926-8455289	Ctrl	Folsomia	OK	69.34	51.7312	-0.422654	-1.17724	0.0166	0.0930606	no
XLOC_001574	XLOC_001574	FGSG_02630	CM000574.1:8457651-8459190	Ctrl	Folsomia	OK	14.5701	14.6514	0.00802689	0.0175522	0.9714	0.985725	no
XLOC_001575	XLOC_001575	FGSG_12169	CM000574.1:8464700-8465370	Ctrl	Folsomia	OK	9.40565	9.61925	0.0323963	0.0363394	0.93995	0.971612	no
XLOC_001576	XLOC_001576	FGSG_12170	CM000574.1:8465627-8466050	Ctrl	Folsomia	OK	39.7175	29.0973	-0.44889	-0.701828	0.15025	0.383527	no
XLOC_001577	XLOC_001577	FGSG_12171	CM000574.1:8470280-8471316	Ctrl	Folsomia	OK	1.2423	4.23502	1.76935	0.854406	0.2904	0.550691	no
XLOC_001578	XLOC_001578	FGSG_02632	CM000574.1:8474837-8477388	Ctrl	Folsomia	OK	2.35579	4.90242	1.05728	1.64838	0.00205	0.0182447	no
XLOC_001579	XLOC_001579	FGSG_12174	CM000574.1:8488313-8489273	Ctrl	Folsomia	OK	13.621	13.4341	-0.0199264	-0.0339377	0.9433	0.972528	no
XLOC_001580	XLOC_001580	FGSG_02635	CM000574.1:8490213-8493486	Ctrl	Folsomia	OK	17.6141	25.4115	0.528751	1.48619	0.00215	0.0189553	no
XLOC_001581	XLOC_001581	FGSG_02636	CM000574.1:8494031-8495722	Ctrl	Folsomia	OK	7.69479	7.50728	-0.0355912	-0.0642563	0.89485	0.950973	no
XLOC_001582	XLOC_001582	FGSG_02638	CM000574.1:8498504-8499759	Ctrl	Folsomia	OK	0.454458	0.234612	-0.953868	-0.376245	0.6613	0.82547	no
XLOC_001583	XLOC_001583	FGSG_02639	CM000574.1:8499993-8500971	Ctrl	Folsomia	OK	14.2411	14.2464	0.000538002	0.000823709	0.997	0.998061	no
XLOC_001584	XLOC_001584	FGSG_02642	CM000574.1:8510157-8510637	Ctrl	Folsomia	NOTEST	0.268982	0.234817	-0.195974	0	1	1	no
XLOC_001585	XLOC_001585	FGSG_02645	CM000574.1:8519627-8522532	Ctrl	Folsomia	OK	37.0405	29.7063	-0.318337	-0.896149	0.0739	0.250514	no
XLOC_001586	XLOC_001586	FGSG_02649	CM000574.1:8531918-8533149	Ctrl	Folsomia	OK	35.5212	45.7228	0.364232	0.921116	0.06475	0.230143	no
XLOC_001587	XLOC_001587	FGSG_02650	CM000574.1:8535510-8538247	Ctrl	Folsomia	OK	17.902	16.0046	-0.161637	-0.411556	0.412	0.65572	no
XLOC_001588	XLOC_001588	FGSG_02653	CM000574.1:8543921-8544563	Ctrl	Folsomia	OK	213.334	221.228	0.0524232	0.147318	0.7647	0.886902	no
XLOC_001589	XLOC_001589	FGSG_02654	CM000574.1:8544927-8547104	Ctrl	Folsomia	OK	0.636155	0.511873	-0.313591	-0.182911	0.6896	0.843013	no
XLOC_001590	XLOC_001590	FGSG_02657	CM000574.1:8552684-8554418	Ctrl	Folsomia	OK	18.3781	29.8114	0.697875	1.76205	0.00055	0.00612106	yes
XLOC_001591	XLOC_001591	FGSG_02659	CM000574.1:8557856-8561968	Ctrl	Folsomia	OK	19.7885	20.9434	0.0818363	0.233867	0.6388	0.812266	no
XLOC_001592	XLOC_001592	FGSG_02661	CM000574.1:8562849-8565615	Ctrl	Folsomia	OK	385.891	344.391	-0.164149	-0.473723	0.3402	0.59228	no
XLOC_001593	XLOC_001593	FGSG_02663	CM000574.1:8566807-8570772	Ctrl	Folsomia	OK	6.41404	6.36271	-0.0115907	-0.0266865	0.95795	0.979564	no
XLOC_001594	XLOC_001594	FGSG_02664	CM000574.1:8571268-8573608	Ctrl	Folsomia	OK	8.91149	10.7047	0.264509	0.552943	0.26005	0.521718	no
XLOC_001595	XLOC_001595	FGSG_02668	CM000574.1:8581163-8584886	Ctrl	Folsomia	OK	151.166	744.668	2.30046	5.09573	5e-05	0.000739515	yes
XLOC_001596	XLOC_001596	FGSG_02669	CM000574.1:8586161-8587247	Ctrl	Folsomia	NOTEST	0.128297	0.268472	1.06528	0	1	1	no
XLOC_001597	XLOC_001597	FGSG_02671	CM000574.1:8589506-8591227	Ctrl	Folsomia	OK	17.8196	26.7873	0.588086	1.39522	0.00495	0.036582	no
XLOC_001598	XLOC_001598	FGSG_02672	CM000574.1:8591864-8594362	Ctrl	Folsomia	NOTEST	0.0689814	0.03902	-0.821993	0	1	1	no
XLOC_001599	XLOC_001599	FGSG_02673	CM000574.1:8595030-8595571	Ctrl	Folsomia	NOTEST	0	0.262493	inf	0	1	1	no
XLOC_001600	XLOC_001600	FGSG_02678	CM000574.1:8606838-8607915	Ctrl	Folsomia	OK	5.00973	9.65268	0.946197	1.29304	0.0129	0.0781829	no
XLOC_001601	XLOC_001601	FGSG_02681	CM000574.1:8612855-8614145	Ctrl	Folsomia	OK	307.947	282.268	-0.125619	-0.372773	0.44735	0.681628	no
XLOC_001602	XLOC_001602	FGSG_02682	CM000574.1:8614518-8616320	Ctrl	Folsomia	OK	17.8277	21.0136	0.237201	0.584237	0.2288	0.487631	no
XLOC_001603	XLOC_001603	FGSG_02683	CM000574.1:8617461-8618339	Ctrl	Folsomia	OK	0.334549	0.480113	0.521159	0.210683	0.8124	0.910873	no
XLOC_001604	XLOC_001604	FGSG_02687	CM000574.1:8625161-8626919	Ctrl	Folsomia	OK	6.48437	14.1795	1.12877	2.20496	5e-05	0.000739515	yes
XLOC_001605	XLOC_001605	FGSG_02689	CM000574.1:8630397-8632900	Ctrl	Folsomia	OK	17.2829	22.347	0.370734	0.992966	0.04555	0.182216	no
XLOC_001606	XLOC_001606	FGSG_02690	CM000574.1:8633102-8635496	Ctrl	Folsomia	OK	9.37624	11.3409	0.274458	0.626792	0.2128	0.469308	no
XLOC_001607	XLOC_001607	FGSG_02692	CM000574.1:8637800-8639140	Ctrl	Folsomia	OK	12.0512	30.4468	1.33712	2.86641	5e-05	0.000739515	yes
XLOC_001608	XLOC_001608	FGSG_02696	CM000574.1:8644088-8646328	Ctrl	Folsomia	OK	8.13661	19.074	1.22911	2.80318	5e-05	0.000739515	yes
XLOC_001609	XLOC_001609	FGSG_12178	CM000574.1:8649973-8651984	Ctrl	Folsomia	OK	119.602	138.666	0.213376	0.642683	0.19795	0.450809	no
XLOC_001610	XLOC_001610	FGSG_02699	CM000574.1:8658448-8660283	Ctrl	Folsomia	OK	155.33	198.925	0.356882	1.06139	0.03685	0.15982	no
XLOC_001611	XLOC_001611	FGSG_12179	CM000574.1:8664114-8664563	Ctrl	Folsomia	OK	2009.1	3473.98	0.790043	2.25452	5e-05	0.000739515	yes
XLOC_001612	XLOC_001612	FGSG_02702	CM000574.1:8671493-8672953	Ctrl	Folsomia	OK	33.0361	27.0265	-0.289667	-0.709093	0.15265	0.387414	no
XLOC_001613	XLOC_001613	FGSG_02703	CM000574.1:8673517-8674555	Ctrl	Folsomia	OK	101.928	74.3033	-0.456049	-1.26864	0.0112	0.0696375	no
XLOC_001614	XLOC_001614	FGSG_02704	CM000574.1:8674816-8676646	Ctrl	Folsomia	OK	2.5653	2.03129	-0.336737	-0.38841	0.4382	0.674361	no
XLOC_001615	XLOC_001615	FGSG_02707	CM000574.1:8681179-8681755	Ctrl	Folsomia	OK	97.2313	112.139	0.205794	0.520095	0.29345	0.553133	no
XLOC_001616	XLOC_001616	FGSG_02710	CM000574.1:8688622-8689776	Ctrl	Folsomia	OK	4.44207	5.61057	0.336917	0.421201	0.4005	0.64609	no
XLOC_001617	XLOC_001617	FGSG_02711	CM000574.1:8691320-8692259	Ctrl	Folsomia	NOTEST	0.386233	0.254597	-0.601257	0	1	1	no
XLOC_001618	XLOC_001618	FGSG_12180	CM000574.1:8693233-8694325	Ctrl	Folsomia	OK	9.13582	12.78	0.484279	0.802404	0.11235	0.321224	no
XLOC_001619	XLOC_001619	FGSG_12181	CM000574.1:8695272-8696384	Ctrl	Folsomia	OK	714.531	744.199	0.0586925	0.171057	0.7288	0.864282	no
XLOC_001620	XLOC_001620	FGSG_02714	CM000574.1:8698933-8700659	Ctrl	Folsomia	OK	19.2824	16.6945	-0.207908	-0.47565	0.3353	0.587622	no
XLOC_001621	XLOC_001621	FGSG_02715	CM000574.1:8701562-8702345	Ctrl	Folsomia	OK	5.6947	5.6989	0.00106162	0.00117947	0.99615	0.997476	no
XLOC_001622	XLOC_001622	FGSG_12182	CM000574.1:8702973-8704079	Ctrl	Folsomia	OK	65.8088	80.472	0.290206	0.806108	0.10445	0.308001	no
XLOC_001623	XLOC_001623	FGSG_12183	CM000574.1:8704657-8707187	Ctrl	Folsomia	OK	28.8196	30.2335	0.0691006	0.191372	0.70195	0.849369	no
XLOC_001624	XLOC_001624	FGSG_02719	CM000574.1:8722986-8723918	Ctrl	Folsomia	OK	41.2678	46.358	0.167802	0.373444	0.44765	0.681628	no
XLOC_001625	XLOC_001625	FGSG_02720	CM000574.1:8726505-8728097	Ctrl	Folsomia	OK	89.8092	94.2604	0.0697893	0.205908	0.6787	0.836241	no
XLOC_001626	XLOC_001626	FGSG_02721	CM000574.1:8729401-8730981	Ctrl	Folsomia	OK	23.836	37.1008	0.638307	1.66303	0.0007	0.00750903	yes
XLOC_001627	XLOC_001627	FGSG_02723	CM000574.1:8733686-8734058	Ctrl	Folsomia	OK	66.402	30.1686	-1.13818	-1.70771	0.00145	0.0137161	no
XLOC_001628	XLOC_001628	FGSG_12185	CM000574.1:8736741-8737008	Ctrl	Folsomia	NOTEST	0	0	0	0	1	1	no
XLOC_001629	XLOC_001629	FGSG_12186	CM000574.1:8741151-8742292	Ctrl	Folsomia	OK	7.14807	8.94236	0.323102	0.493606	0.30745	0.564434	no
XLOC_001630	XLOC_001630	FGSG_12187	CM000574.1:8742586-8743333	Ctrl	Folsomia	OK	104.349	107.236	0.0393775	0.105248	0.832	0.922673	no
XLOC_001631	XLOC_001631	FGSG_02727	CM000574.1:8746435-8749073	Ctrl	Folsomia	OK	5.00334	2.87177	-0.80095	-1.339	0.0063	0.0444903	no
XLOC_001632	XLOC_001632	FGSG_02733	CM000574.1:8779751-8782511	Ctrl	Folsomia	OK	6.36885	5.73242	-0.151887	-0.308453	0.52865	0.737661	no
XLOC_001633	XLOC_001633	FGSG_02734	CM000574.1:8785011-8787674	Ctrl	Folsomia	OK	22.0135	9.62121	-1.19409	-2.76021	5e-05	0.000739515	yes
XLOC_001634	XLOC_001634	FGSG_12193	CM000574.1:8790531-8791378	Ctrl	Folsomia	OK	168.004	152.093	-0.143536	-0.413867	0.40055	0.64609	no
XLOC_001635	XLOC_001635	FGSG_12194	CM000574.1:8792127-8794338	Ctrl	Folsomia	OK	11.5843	8.45444	-0.454383	-0.95016	0.05095	0.197043	no
XLOC_001636	XLOC_001636	FGSG_12195	CM000574.1:8803538-8803907	Ctrl	Folsomia	OK	0.733189	0.746211	0.025399	0.0101537	0.94795	0.974992	no
XLOC_001637	XLOC_001637	FGSG_02741	CM000574.1:8808006-8809561	Ctrl	Folsomia	OK	2.03998	0.908021	-1.16776	-0.917183	0.0408	0.170655	no
XLOC_001638	XLOC_001638	FGSG_12196	CM000574.1:8816149-8816912	Ctrl	Folsomia	OK	4.95361	0.813081	-2.60701	-1.41556	0.17495	0.420693	no
XLOC_001639	XLOC_001639	FGSG_02744	CM000574.1:8825881-8826493	Ctrl	Folsomia	OK	596.725	373.999	-0.674031	-1.98713	5e-05	0.000739515	yes
XLOC_001640	XLOC_001640	FGSG_02745	CM000574.1:8827353-8828451	Ctrl	Folsomia	OK	4.01323	3.06522	-0.388774	-0.39695	0.4026	0.647846	no
XLOC_001641	XLOC_001641	FGSG_02746	CM000574.1:8828747-8829988	Ctrl	Folsomia	OK	218.218	176.133	-0.3091	-0.907588	0.065	0.230451	no
XLOC_001642	XLOC_001642	FGSG_02747	CM000574.1:8835385-8836906	Ctrl	Folsomia	OK	17.5653	16.0624	-0.129041	-0.293209	0.54745	0.750962	no
XLOC_001643	XLOC_001643	FGSG_02748	CM000574.1:8838236-8840430	Ctrl	Folsomia	OK	0.179569	0.896516	2.31979	1.23314	0.2794	0.540921	no
XLOC_001644	XLOC_001644	FGSG_02751	CM000574.1:8857212-8858139	Ctrl	Folsomia	OK	15.6422	42.5171	1.4426	2.87959	5e-05	0.000739515	yes
XLOC_001645	XLOC_001645	FGSG_02752	CM000574.1:8858860-8860938	Ctrl	Folsomia	OK	8.71927	6.59232	-0.403422	-0.762572	0.11745	0.32938	no
XLOC_001646	XLOC_001646	FGSG_02753	CM000574.1:8861425-8863432	Ctrl	Folsomia	OK	7.307	14.8852	1.02653	1.61702	0.00235	0.0202441	no
XLOC_001647	XLOC_001647	FGSG_02755	CM000574.1:8865603-8866461	Ctrl	Folsomia	OK	3.23513	3.64031	0.170238	0.154636	0.74645	0.87537	no
XLOC_001648	XLOC_001648	FGSG_02756	CM000574.1:8867088-8869959	Ctrl	Folsomia	OK	43.6817	45.5688	0.0610176	0.17998	0.7156	0.857064	no
XLOC_001649	XLOC_001649	FGSG_02757	CM000574.1:8871000-8874371	Ctrl	Folsomia	OK	18.1141	17.3004	-0.0663061	-0.181947	0.7188	0.858794	no
XLOC_001650	XLOC_001650	FGSG_02759	CM000574.1:8875564-8876143	Ctrl	Folsomia	OK	5.49432	2.28645	-1.26483	-0.681883	0.49855	0.716249	no
XLOC_001651	XLOC_001651	FGSG_02760	CM000574.1:8876988-8877611	Ctrl	Folsomia	OK	7.81701	5.24837	-0.574747	-0.532195	0.2881	0.54975	no
XLOC_001652	XLOC_001652	FGSG_02762	CM000574.1:8880069-8880946	Ctrl	Folsomia	OK	60.8596	72.6957	0.256385	0.682981	0.1648	0.406078	no
XLOC_001653	XLOC_001653	FGSG_02764	CM000574.1:8882532-8884413	Ctrl	Folsomia	OK	405.933	318.756	-0.348792	-1.01222	0.0431	0.176867	no
XLOC_001654	XLOC_001654	FGSG_12198	CM000574.1:8895235-8895562	Ctrl	Folsomia	OK	0	2.14537	inf	#NAME?	0.04415	0.179414	no
XLOC_001655	XLOC_001655	FGSG_02770	CM000574.1:8905199-8906746	Ctrl	Folsomia	OK	2091.26	2358.98	0.173793	0.375579	0.44825	0.681628	no
XLOC_001656	XLOC_001656	FGSG_02773	CM000574.1:8913586-8914494	Ctrl	Folsomia	OK	50.6177	55.9108	0.143483	0.359666	0.4687	0.695483	no
XLOC_001657	XLOC_001657	FGSG_02774	CM000574.1:8915233-8917792	Ctrl	Folsomia	OK	33.1889	36.8761	0.151986	0.436795	0.38035	0.627384	no
XLOC_001658	XLOC_001658	FGSG_12199	CM000574.1:8918709-8920598	Ctrl	Folsomia	OK	36.1354	36.9388	0.0317212	0.0867069	0.86215	0.936561	no
XLOC_001659	XLOC_001659	FGSG_12200	CM000574.1:8921191-8922226	Ctrl	Folsomia	OK	26.0054	18.2716	-0.509213	-1.0921	0.0253	0.124786	no
XLOC_001660	XLOC_001660	FGSG_02776	CM000574.1:8922710-8923599	Ctrl	Folsomia	OK	2.75566	5.72	1.05362	0.882031	0.09055	0.284007	no
XLOC_001661	XLOC_001661	FGSG_20005	CM000574.1:8927404-8927520	Ctrl	Folsomia	OK	56.0227	19.2364	-1.54218	-6.26738	0.4482	0.681628	no
XLOC_001662	XLOC_001662	FGSG_02779	CM000574.1:8931784-8933159	Ctrl	Folsomia	OK	75.9089	70.9697	-0.0970653	-0.277906	0.5691	0.767574	no
XLOC_001663	XLOC_001663	FGSG_11636	CM000574.1:8937412-8938421	Ctrl	Folsomia	OK	118.524	124.762	0.0740039	0.207475	0.6767	0.834597	no
XLOC_001664	XLOC_001664	FGSG_11637	CM000574.1:8940335-8943444	Ctrl	Folsomia	OK	41.5175	37.4203	-0.1499	-0.362466	0.46395	0.692733	no
XLOC_001665	XLOC_001665	FGSG_11633	CM000574.1:8943889-8945919	Ctrl	Folsomia	OK	18.4732	20.6035	0.157458	0.166302	0.7374	0.869905	no
XLOC_001666	XLOC_001666	FGSG_11594	CM000574.1:8946734-8949183	Ctrl	Folsomia	OK	20.3793	17.98	-0.180715	-0.47809	0.33685	0.588627	no
XLOC_001667	XLOC_001667	FGSG_11597	CM000574.1:8952411-8954113	Ctrl	Folsomia	OK	198.661	224.673	0.177516	0.530777	0.28745	0.549437	no
XLOC_001668	XLOC_001668	FGSG_11602	CM000574.1:8954980-8957128	Ctrl	Folsomia	OK	660.499	378.77	-0.802235	-2.13432	5e-05	0.000739515	yes
XLOC_001669	XLOC_001669	FGSG_11604	CM000574.1:8961120-8962913	Ctrl	Folsomia	OK	3.68838	3.11546	-0.243544	-0.225058	0.64845	0.817479	no
XLOC_001670	XLOC_001670	FGSG_09862	CM000574.1:8977618-8980125	Ctrl	Folsomia	OK	241.688	241.691	1.74e-05	5.07e-05	0.99995	0.99995	no
XLOC_001671	XLOC_001671	FGSG_09864	CM000574.1:8983734-8985388	Ctrl	Folsomia	OK	146.35	142.521	-0.0382506	-0.11391	0.8164	0.9133	no
XLOC_001672	XLOC_001672	FGSG_09865	CM000574.1:8986600-8987863	Ctrl	Folsomia	OK	23.1868	31.8768	0.459203	1.01375	0.04035	0.169401	no
XLOC_001673	XLOC_001673	FGSG_09866	CM000574.1:8988434-8990951	Ctrl	Folsomia	OK	724.512	773.711	0.0947866	0.261941	0.5964	0.784883	no
XLOC_001674	XLOC_001674	FGSG_09869	CM000574.1:8993665-8997282	Ctrl	Folsomia	OK	57.2246	61.4388	0.102514	0.0952718	0.84605	0.929776	no
XLOC_001675	XLOC_001675	FGSG_09872	CM000574.1:9000422-9003273	Ctrl	Folsomia	OK	21.7032	15.6552	-0.471263	-1.27128	0.0106	0.0666041	no
XLOC_001676	XLOC_001676	FGSG_09875	CM000574.1:9017573-9022356	Ctrl	Folsomia	OK	14.1393	14.5375	0.040071	0.111126	0.8242	0.917992	no
XLOC_001677	XLOC_001677	FGSG_09877	CM000574.1:9030140-9031547	Ctrl	Folsomia	OK	134.457	158.497	0.237309	0.710119	0.15145	0.385456	no
XLOC_001678	XLOC_001678	FGSG_09879	CM000574.1:9033185-9033988	Ctrl	Folsomia	OK	1193.62	1471.91	0.302349	0.89259	0.071	0.244205	no
XLOC_001679	XLOC_001679	FGSG_13667	CM000574.1:9035805-9036219	Ctrl	Folsomia	OK	20.9003	17.4192	-0.262848	-0.29675	0.55465	0.755922	no
XLOC_001680	XLOC_001680	FGSG_09884	CM000574.1:9048314-9051207	Ctrl	Folsomia	OK	4.15897	6.01902	0.533302	0.991097	0.04295	0.176379	no
XLOC_001681	XLOC_001681	FGSG_09886	CM000574.1:9054499-9055348	Ctrl	Folsomia	OK	14.2866	14.1859	-0.010201	-0.0166472	0.97485	0.987286	no
XLOC_001682	XLOC_001682	FGSG_09887	CM000574.1:9059491-9061489	Ctrl	Folsomia	OK	148.79	134.051	-0.150493	-0.452063	0.3649	0.614237	no
XLOC_001683	XLOC_001683	FGSG_09888	CM000574.1:9061809-9064348	Ctrl	Folsomia	OK	31.8233	32.2437	0.0189303	0.0540916	0.913	0.960224	no
XLOC_001684	XLOC_001684	FGSG_09889	CM000574.1:9067675-9068223	Ctrl	Folsomia	OK	131.175	133.083	0.0208326	0.0532387	0.9169	0.961847	no
XLOC_001685	XLOC_001685	FGSG_09891	CM000574.1:9070089-9071317	Ctrl	Folsomia	OK	149.059	115.072	-0.37334	-1.10773	0.02715	0.130711	no
XLOC_001686	XLOC_001686	FGSG_09893	CM000574.1:9075060-9076749	Ctrl	Folsomia	OK	266.005	218.309	-0.28508	-0.847424	0.0904	0.283773	no
XLOC_001687	XLOC_001687	FGSG_09894	CM000574.1:9077137-9078423	Ctrl	Folsomia	OK	15.1742	25.8146	0.766568	1.697	0.001	0.010049	no
XLOC_001688	XLOC_001688	FGSG_09895	CM000574.1:9079692-9082809	Ctrl	Folsomia	OK	112.628	90.3549	-0.317888	-0.950999	0.0586	0.216749	no
XLOC_001689	XLOC_001689	FGSG_09896	CM000574.1:9084706-9086927	Ctrl	Folsomia	OK	43.8428	40.1022	-0.128661	-0.366659	0.4605	0.690414	no
XLOC_001690	XLOC_001690	FGSG_09899	CM000574.1:9092136-9094514	Ctrl	Folsomia	OK	10.3308	8.29764	-0.316181	-0.696453	0.16005	0.398536	no
XLOC_001691	XLOC_001691	FGSG_09901	CM000574.1:9100068-9100668	Ctrl	Folsomia	OK	5.14306	1.40358	-1.87351	-1.15192	0.01535	0.0885155	no
XLOC_001692	XLOC_001692	FGSG_09902	CM000574.1:9100919-9102089	Ctrl	Folsomia	OK	20.0661	17.5587	-0.192575	-0.389643	0.41795	0.659106	no
XLOC_001693	XLOC_001693	FGSG_09904	CM000574.1:9105965-9110368	Ctrl	Folsomia	OK	19.3211	15.3307	-0.333754	-0.948195	0.0573	0.213692	no
XLOC_001694	XLOC_001694	FGSG_09906	CM000574.1:9112868-9114520	Ctrl	Folsomia	OK	1111.26	1301.13	0.227563	0.588045	0.2351	0.494705	no
XLOC_001695	XLOC_001695	FGSG_09907	CM000574.1:9115268-9115917	Ctrl	Folsomia	OK	24.226	28.8645	0.252737	0.441819	0.36685	0.616324	no
XLOC_001696	XLOC_001696	FGSG_09910	CM000574.1:9122823-9125522	Ctrl	Folsomia	OK	10.7513	8.71121	-0.303567	-0.692578	0.1646	0.406078	no
XLOC_001697	XLOC_001697	FGSG_09911	CM000574.1:9129092-9130277	Ctrl	Folsomia	OK	4.92892	3.99255	-0.303962	-0.257217	0.58845	0.779919	no
XLOC_001698	XLOC_001698	FGSG_09912	CM000574.1:9131347-9132787	Ctrl	Folsomia	OK	8.26025	5.18968	-0.670539	-1.07822	0.0339	0.15163	no
XLOC_001699	XLOC_001699	FGSG_09913	CM000574.1:9133620-9135442	Ctrl	Folsomia	OK	6.586	4.27725	-0.622719	-0.94924	0.06235	0.225014	no
XLOC_001700	XLOC_001700	FGSG_09914	CM000574.1:9140332-9144149	Ctrl	Folsomia	OK	46.7494	49.7666	0.0902288	0.271035	0.5911	0.781538	no
XLOC_001701	XLOC_001701	FGSG_09917	CM000574.1:9151062-9156534	Ctrl	Folsomia	OK	6.08068	5.45005	-0.157963	-0.388842	0.433	0.671582	no
XLOC_001702	XLOC_001702	FGSG_09919	CM000574.1:9158079-9160105	Ctrl	Folsomia	OK	26.6192	23.2269	-0.196674	-0.511618	0.3051	0.562499	no
XLOC_001703	XLOC_001703	FGSG_09922	CM000574.1:9167753-9169011	Ctrl	Folsomia	NOTEST	0	0.0882672	inf	0	1	1	no
XLOC_001704	XLOC_001704	FGSG_09924	CM000574.1:9173169-9174699	Ctrl	Folsomia	OK	30.1621	30.9787	0.0385385	0.0966728	0.8445	0.929411	no
XLOC_001705	XLOC_001705	FGSG_09927	CM000574.1:9180303-9182810	Ctrl	Folsomia	OK	83.597	94.129	0.171188	0.514607	0.29965	0.557277	no
XLOC_001706	XLOC_001706	FGSG_09930	CM000574.1:9187527-9190833	Ctrl	Folsomia	OK	16.3431	14.613	-0.161422	-0.434572	0.38595	0.631927	no
XLOC_001707	XLOC_001707	FGSG_09931	CM000574.1:9192352-9194431	Ctrl	Folsomia	OK	63.1809	59.8567	-0.0779749	-0.230622	0.64115	0.813878	no
XLOC_001708	XLOC_001708	FGSG_09932	CM000574.1:9194822-9197807	Ctrl	Folsomia	OK	15.3692	10.071	-0.609831	-0.199457	0.7617	0.8854	no
XLOC_001709	XLOC_001709	FGSG_09936	CM000574.1:9204535-9206194	Ctrl	Folsomia	OK	59.3439	47.1835	-0.330818	-0.928981	0.06285	0.225952	no
XLOC_001710	XLOC_001710	FGSG_09938	CM000574.1:9207472-9209635	Ctrl	Folsomia	OK	27.9624	40.7818	0.544436	1.51673	0.00275	0.0230906	no
XLOC_001711	XLOC_001711	FGSG_09941	CM000574.1:9222491-9224724	Ctrl	Folsomia	OK	4.25898	3.37879	-0.334002	-0.517516	0.30335	0.561107	no
XLOC_001712	XLOC_001712	FGSG_13670	CM000574.1:9226287-9228931	Ctrl	Folsomia	OK	23.7352	21.9648	-0.111837	-0.307017	0.5356	0.741513	no
XLOC_001713	XLOC_001713	FGSG_13671	CM000574.1:9229852-9230392	Ctrl	Folsomia	OK	17.6008	14.7523	-0.254705	-0.342721	0.49705	0.715004	no
XLOC_001714	XLOC_001714	FGSG_20063	CM000574.1:9230612-9230728	Ctrl	Folsomia	OK	0	19.013	inf	#NAME?	0.02915	0.137072	no
XLOC_001715	XLOC_001715	FGSG_09943	CM000574.1:9238240-9242421	Ctrl	Folsomia	OK	17.6042	23.7588	0.432546	1.19929	0.01635	0.0924861	no
XLOC_001716	XLOC_001716	FGSG_09945	CM000574.1:9246873-9248363	Ctrl	Folsomia	OK	5.41257	7.53605	0.477496	0.723502	0.1226	0.337038	no
XLOC_001717	XLOC_001717	FGSG_09948	CM000574.1:9259031-9259459	Ctrl	Folsomia	NOTEST	0	0	0	0	1	1	no
XLOC_001718	XLOC_001718	FGSG_09949	CM000574.1:9260797-9263673	Ctrl	Folsomia	OK	32.8889	27.9467	-0.234922	-0.674875	0.1771	0.423606	no
XLOC_001719	XLOC_001719	FGSG_13672	CM000574.1:9265538-9266481	Ctrl	Folsomia	OK	5.68341	12.1786	1.09952	0.919344	0.07465	0.252072	no
XLOC_001720	XLOC_001720	FGSG_09952	CM000574.1:9270209-9270652	Ctrl	Folsomia	OK	203.292	209.937	0.0464036	0.119479	0.80845	0.907953	no
XLOC_001721	XLOC_001721	FGSG_09954	CM000574.1:9274998-9276879	Ctrl	Folsomia	OK	70.3015	60.4702	-0.217332	-0.643167	0.192	0.443364	no
XLOC_001722	XLOC_001722	FGSG_09956	CM000574.1:9280392-9282471	Ctrl	Folsomia	OK	239.785	166.076	-0.529895	-1.56173	0.0013	0.0125927	no
XLOC_001723	XLOC_001723	FGSG_09958	CM000574.1:9283485-9284909	Ctrl	Folsomia	OK	32.5667	37.1829	0.191241	0.502163	0.3108	0.567627	no
XLOC_001724	XLOC_001724	FGSG_09959	CM000574.1:9285222-9286018	Ctrl	Folsomia	OK	15.0808	18.1687	0.268738	0.402731	0.4086	0.653586	no
XLOC_001725	XLOC_001725	FGSG_09960	CM000574.1:9287093-9288762	Ctrl	Folsomia	OK	88.5992	87.5596	-0.0170284	-0.0508074	0.92235	0.964143	no
XLOC_001726	XLOC_001726	FGSG_13674	CM000574.1:9291397-9293144	Ctrl	Folsomia	OK	42.4207	42.708	0.00973835	0.0273137	0.9585	0.979798	no
XLOC_001727	XLOC_001727	FGSG_13675	CM000574.1:9293879-9295193	Ctrl	Folsomia	OK	43.9754	53.0034	0.269388	0.737687	0.13625	0.35908	no
XLOC_001728	XLOC_001728	FGSG_09963	CM000574.1:9295794-9296428	Ctrl	Folsomia	OK	24.3766	22.3811	-0.123217	-0.203914	0.6751	0.833443	no
XLOC_001729	XLOC_001729	FGSG_09965	CM000574.1:9299769-9304560	Ctrl	Folsomia	OK	26.3396	19.8924	-0.405013	-1.18953	0.0189	0.101372	no
XLOC_001730	XLOC_001730	FGSG_09967	CM000574.1:9307000-9308018	Ctrl	Folsomia	OK	53.1318	56.65	0.0925012	0.242488	0.6299	0.807041	no
XLOC_001731	XLOC_001731	FGSG_09971	CM000574.1:9326548-9328457	Ctrl	Folsomia	NOTEST	0.052037	0.309761	2.57354	0	1	1	no
XLOC_001732	XLOC_001732	FGSG_09974	CM000574.1:9332230-9333213	Ctrl	Folsomia	OK	1647.76	1643.92	-0.00337105	-0.00913855	0.98585	0.992585	no
XLOC_001733	XLOC_001733	FGSG_13676	CM000574.1:9345690-9346002	Ctrl	Folsomia	NOTEST	0.225172	0	#NAME?	0	1	1	no
XLOC_001734	XLOC_001734	FGSG_09978	CM000574.1:9346252-9346587	Ctrl	Folsomia	OK	38.6579	62.5649	0.694591	0.558903	0.2686	0.529644	no
XLOC_001735	XLOC_001735	FGSG_09982	CM000574.1:9358252-9360622	Ctrl	Folsomia	OK	8.0268	9.56681	0.253212	0.536018	0.2788	0.540037	no
XLOC_001736	XLOC_001736	FGSG_09983	CM000574.1:9362623-9365908	Ctrl	Folsomia	OK	61.8139	55.9188	-0.144598	-0.416121	0.40065	0.64609	no
XLOC_001737	XLOC_001737	FGSG_09985	CM000574.1:9366434-9367684	Ctrl	Folsomia	OK	2.73504	1.89107	-0.532358	-0.490843	0.31965	0.57422	no
XLOC_001738	XLOC_001738	FGSG_09986	CM000574.1:9368822-9371145	Ctrl	Folsomia	OK	2.606	3.23407	0.311515	0.389685	0.435	0.672739	no
XLOC_001739	XLOC_001739	FGSG_13677	CM000574.1:9374522-9375398	Ctrl	Folsomia	OK	1.56661	1.08818	-0.525727	-0.288611	0.64535	0.815632	no
XLOC_001740	XLOC_001740	FGSG_09988	CM000574.1:9375577-9377972	Ctrl	Folsomia	OK	34.7245	33.2302	-0.0634577	-0.1779	0.72205	0.860252	no
XLOC_001741	XLOC_001741	FGSG_09989	CM000574.1:9379393-9381817	Ctrl	Folsomia	NOTEST	0	0	0	0	1	1	no
XLOC_001742	XLOC_001742	FGSG_09991	CM000574.1:9386097-9388537	Ctrl	Folsomia	OK	7.972	7.13203	-0.160629	-0.322236	0.5164	0.729632	no
XLOC_001743	XLOC_001743	FGSG_13679	CM000574.1:9393856-9394311	Ctrl	Folsomia	OK	15.1257	13.7445	-0.138152	-0.118933	0.8204	0.916111	no
XLOC_001744	XLOC_001744	FGSG_13681	CM000574.1:9406497-9406863	Ctrl	Folsomia	OK	2.39352	0.0400973	-5.89948	-1.34514	0.4403	0.676117	no
XLOC_001745	XLOC_001745	FGSG_13686	CM000574.1:9433834-9434425	Ctrl	Folsomia	OK	2.68536	2.0288	-0.404491	-0.254051	0.5442	0.7483	no
XLOC_001746	XLOC_001746	FGSG_09997	CM000574.1:9434940-9438776	Ctrl	Folsomia	NOTEST	0	0	0	0	1	1	no
XLOC_001747	XLOC_001747	FGSG_09999	CM000574.1:9441033-9442197	Ctrl	Folsomia	OK	28.6093	18.76	-0.608823	-1.36519	0.00655	0.0457406	no
XLOC_001748	XLOC_001748	FGSG_10002	CM000574.1:9446858-9450746	Ctrl	Folsomia	OK	279.96	283.04	0.0157841	0.0454159	0.92655	0.966369	no
XLOC_001749	XLOC_001749	FGSG_13687	CM000574.1:9451955-9452356	Ctrl	Folsomia	NOTEST	0	0	0	0	1	1	no
XLOC_001750	XLOC_001750	FGSG_10005	CM000574.1:9456876-9458883	Ctrl	Folsomia	OK	132.733	134.317	0.0171189	0.0516828	0.91815	0.962412	no
XLOC_001751	XLOC_001751	FGSG_10006	CM000574.1:9462533-9465907	Ctrl	Folsomia	OK	33.1361	42.1348	0.346608	1.00496	0.04385	0.178904	no
XLOC_001752	XLOC_001752	FGSG_10007	CM000574.1:9469135-9472896	Ctrl	Folsomia	OK	108.707	120.921	0.153629	0.453394	0.35545	0.605472	no
XLOC_001753	XLOC_001753	FGSG_10011	CM000574.1:9488936-9489911	Ctrl	Folsomia	OK	16.5485	23.9303	0.532137	1.02179	0.03855	0.164537	no
XLOC_001754	XLOC_001754	FGSG_10013	CM000574.1:9491872-9493289	Ctrl	Folsomia	OK	16.2002	41.2567	1.34862	3.22834	5e-05	0.000739515	yes
XLOC_001755	XLOC_001755	FGSG_10016	CM000574.1:9502213-9505154	Ctrl	Folsomia	OK	11.5636	12.9627	0.164781	0.412629	0.4013	0.646697	no
XLOC_001756	XLOC_001756	FGSG_10019	CM000574.1:9517404-9518497	Ctrl	Folsomia	OK	4039.46	3949.98	-0.0323146	-0.0760864	0.87095	0.940615	no
XLOC_001757	XLOC_001757	FGSG_10022	CM000574.1:9524557-9526298	Ctrl	Folsomia	OK	207.734	180.984	-0.198875	-0.594453	0.2326	0.49229	no
XLOC_001758	XLOC_001758	FGSG_10023	CM000574.1:9527585-9528183	Ctrl	Folsomia	OK	0	1.01825	inf	#NAME?	0.01785	0.0976429	no
XLOC_001759	XLOC_001759	FGSG_10024	CM000574.1:9530773-9532191	Ctrl	Folsomia	NOTEST	0.122842	0.0986001	-0.317138	0	1	1	no
XLOC_001760	XLOC_001760	FGSG_10026	CM000574.1:9534505-9535476	Ctrl	Folsomia	OK	15.2131	22.767	0.581628	1.12385	0.0255	0.125444	no
XLOC_001761	XLOC_001761	FGSG_10027	CM000574.1:9537733-9539608	Ctrl	Folsomia	OK	0.479933	0.2549	-0.912901	-0.450217	0.5007	0.717511	no
XLOC_001762	XLOC_001762	FGSG_10029	CM000574.1:9546123-9548108	Ctrl	Folsomia	OK	31.6271	27.8973	-0.18104	-0.488291	0.3223	0.576592	no
XLOC_001763	XLOC_001763	FGSG_13691	CM000574.1:9564194-9564581	Ctrl	Folsomia	NOTEST	0.0924007	0	#NAME?	0	1	1	no
XLOC_001764	XLOC_001764	FGSG_10032	CM000574.1:9567534-9569297	Ctrl	Folsomia	OK	37.1432	31.4267	-0.241106	-0.649175	0.1894	0.439971	no
XLOC_001765	XLOC_001765	FGSG_13692	CM000574.1:9573155-9575182	Ctrl	Folsomia	OK	0.683388	0.263894	-1.37275	-0.632467	0.4236	0.664396	no
XLOC_001766	XLOC_001766	FGSG_10034	CM000574.1:9575514-9576993	Ctrl	Folsomia	OK	101.611	97.6425	-0.0574745	-0.169219	0.73545	0.868486	no
XLOC_001767	XLOC_001767	FGSG_10035	CM000574.1:9578645-9579700	Ctrl	Folsomia	OK	102.334	105.286	0.0410299	0.118235	0.81485	0.912338	no
XLOC_001768	XLOC_001768	FGSG_10036	CM000574.1:9580760-9581754	Ctrl	Folsomia	OK	49.3542	42.3943	-0.219303	-0.553004	0.26465	0.52664	no
XLOC_001769	XLOC_001769	FGSG_10038	CM000574.1:9584131-9585425	Ctrl	Folsomia	OK	59.5284	55.8288	-0.0925695	-0.256465	0.60255	0.788837	no
XLOC_001770	XLOC_001770	FGSG_10040	CM000574.1:9587220-9590550	Ctrl	Folsomia	OK	20.7683	21.316	0.0375516	0.10521	0.83065	0.921901	no
XLOC_001771	XLOC_001771	FGSG_13693	CM000574.1:9606754-9607387	Ctrl	Folsomia	NOTEST	0	0.362263	inf	0	1	1	no
XLOC_001772	XLOC_001772	FGSG_10046	CM000574.1:9611680-9615423	Ctrl	Folsomia	OK	6.40571	6.21021	-0.0447165	-0.101522	0.8349	0.923529	no
XLOC_001773	XLOC_001773	FGSG_10049	CM000574.1:9622353-9624775	Ctrl	Folsomia	OK	144.901	174.024	0.264221	0.788714	0.1131	0.322225	no
XLOC_001774	XLOC_001774	FGSG_10050	CM000574.1:9625462-9626468	Ctrl	Folsomia	OK	4538.42	2773.82	-0.710317	-1.47513	0.0037	0.0293014	no
XLOC_001775	XLOC_001775	FGSG_10053	CM000574.1:9632700-9633721	Ctrl	Folsomia	OK	17.0059	14.1803	-0.262147	-0.477056	0.33525	0.587622	no
XLOC_001776	XLOC_001776	FGSG_10057	CM000574.1:9647637-9651367	Ctrl	Folsomia	OK	7.2855	8.14942	0.161669	0.376897	0.441	0.676732	no
XLOC_001777	XLOC_001777	FGSG_13696	CM000574.1:9661135-9665763	Ctrl	Folsomia	OK	1.62563	0.026696	-5.92824	-0.288443	0.30755	0.564434	no
XLOC_001778	XLOC_001778	FGSG_10063	CM000574.1:9668780-9670134	Ctrl	Folsomia	OK	14.818	16.2262	0.130973	0.274847	0.5782	0.77463	no
XLOC_001779	XLOC_001779	FGSG_10064	CM000574.1:9670342-9671423	Ctrl	Folsomia	OK	492.925	465.177	-0.0835888	-0.24662	0.61655	0.798733	no
XLOC_001780	XLOC_001780	FGSG_10066	CM000574.1:9679018-9682477	Ctrl	Folsomia	OK	53.6896	42.869	-0.324707	-0.286676	0.55675	0.757777	no
XLOC_001781	XLOC_001781	FGSG_10068	CM000574.1:9682806-9684681	Ctrl	Folsomia	OK	10.1002	7.76141	-0.379993	-0.760993	0.1222	0.336872	no
XLOC_001782	XLOC_001782	FGSG_10069	CM000574.1:9693450-9695499	Ctrl	Folsomia	OK	33.1626	32.1549	-0.0445186	-0.12315	0.8038	0.906493	no
XLOC_001783	XLOC_001783	FGSG_10072	CM000574.1:9701946-9702573	Ctrl	Folsomia	OK	20.6982	20.0303	-0.0473196	-0.0790674	0.86435	0.937778	no
XLOC_001784	XLOC_001784	FGSG_10074	CM000574.1:9705683-9708336	Ctrl	Folsomia	OK	16.6534	17.3981	0.063109	0.162523	0.73845	0.870512	no
XLOC_001785	XLOC_001785	FGSG_10076	CM000574.1:9710340-9712633	Ctrl	Folsomia	OK	3.13164	3.68061	0.233026	0.341179	0.49135	0.710518	no
XLOC_001786	XLOC_001786	FGSG_10078	CM000574.1:9713866-9715538	Ctrl	Folsomia	OK	91.9379	105.724	0.201574	0.597841	0.2268	0.484926	no
XLOC_001787	XLOC_001787	FGSG_10080	CM000574.1:9717828-9719352	Ctrl	Folsomia	OK	55.6433	115.971	1.05949	3.06439	5e-05	0.000739515	yes
XLOC_001788	XLOC_001788	FGSG_10081	CM000574.1:9722287-9723895	Ctrl	Folsomia	OK	77.9321	85.3807	0.131692	0.3807	0.44455	0.680174	no
XLOC_001789	XLOC_001789	FGSG_10086	CM000574.1:9748171-9748984	Ctrl	Folsomia	OK	25.0955	14.4074	-0.800623	-1.40279	0.0049	0.0363793	no
XLOC_001790	XLOC_001790	FGSG_10088	CM000574.1:9752184-9753955	Ctrl	Folsomia	OK	5.76085	4.69049	-0.296542	-0.452125	0.3465	0.598152	no
XLOC_001791	XLOC_001791	FGSG_13701	CM000574.1:9758694-9759519	Ctrl	Folsomia	OK	3.68985	0.736917	-2.32399	-1.39278	0.215	0.472314	no
XLOC_001792	XLOC_001792	FGSG_10091	CM000574.1:9762349-9763785	Ctrl	Folsomia	OK	44.9519	32.5714	-0.464776	-1.20127	0.01685	0.093856	no
XLOC_001793	XLOC_001793	FGSG_10092	CM000574.1:9764563-9766112	Ctrl	Folsomia	OK	121.279	111.703	-0.118652	-0.35364	0.47325	0.698086	no
XLOC_001794	XLOC_001794	FGSG_10093	CM000574.1:9766347-9767060	Ctrl	Folsomia	OK	2.75915	3.59218	0.380634	0.228198	0.6272	0.805054	no
XLOC_001795	XLOC_001795	FGSG_13702	CM000574.1:9767565-9770330	Ctrl	Folsomia	OK	9.98005	9.81341	-0.0242922	-0.0545313	0.91415	0.960869	no
XLOC_001796	XLOC_001796	FGSG_10096	CM000574.1:9790944-9792643	Ctrl	Folsomia	OK	69.2847	46.1321	-0.586764	-1.69741	0.00055	0.00612106	yes
XLOC_001797	XLOC_001797	FGSG_10098	CM000574.1:9796434-9798194	Ctrl	Folsomia	OK	0.803992	0.530945	-0.598619	-0.36701	0.42565	0.665945	no
XLOC_001798	XLOC_001798	FGSG_10099	CM000574.1:9798682-9799760	Ctrl	Folsomia	OK	61.0251	50.2865	-0.279229	-0.748387	0.12685	0.344028	no
XLOC_001799	XLOC_001799	FGSG_10100	CM000574.1:9800662-9801861	Ctrl	Folsomia	OK	28.0144	22.6862	-0.304355	-0.69755	0.164	0.404976	no
XLOC_001800	XLOC_001800	FGSG_10102	CM000574.1:9804752-9806015	Ctrl	Folsomia	NOTEST	0.193053	0.102665	-0.911058	0	1	1	no
XLOC_001801	XLOC_001801	FGSG_10104	CM000574.1:9809661-9811214	Ctrl	Folsomia	OK	39.4145	28.031	-0.491704	-1.29381	0.0094	0.06086	no
XLOC_001802	XLOC_001802	FGSG_10105	CM000574.1:9813470-9815756	Ctrl	Folsomia	OK	30.4248	28.6411	-0.0871594	-0.238172	0.62885	0.806035	no
XLOC_001803	XLOC_001803	FGSG_10108	CM000574.1:9822500-9824390	Ctrl	Folsomia	OK	8.54357	16.0923	0.91346	1.98075	5e-05	0.000739515	yes
XLOC_001804	XLOC_001804	FGSG_10109	CM000574.1:9825001-9826423	Ctrl	Folsomia	OK	27.7375	34.7263	0.324191	0.814941	0.10405	0.307544	no
XLOC_001805	XLOC_001805	FGSG_10112	CM000574.1:9834363-9834886	Ctrl	Folsomia	OK	0.0543071	0.836565	3.94527	1.14494	0.29125	0.551284	no
XLOC_001806	XLOC_001806	FGSG_13705	CM000574.1:9834915-9835377	Ctrl	Folsomia	NOTEST	0.191902	0.0377221	-2.34689	0	1	1	no
XLOC_001807	XLOC_001807	FGSG_10113	CM000574.1:9838919-9839723	Ctrl	Folsomia	OK	21.9537	20.2331	-0.117749	-0.225581	0.6453	0.815632	no
XLOC_001808	XLOC_001808	FGSG_13706	CM000574.1:9844139-9845180	Ctrl	Folsomia	OK	2.08157	0.113893	-4.19192	-1.41638	0.04645	0.184573	no
XLOC_001809	XLOC_001809	FGSG_10114	CM000574.1:9845940-9846726	Ctrl	Folsomia	OK	86.8705	76.6292	-0.180973	-0.472378	0.34645	0.598152	no
XLOC_001810	XLOC_001810	FGSG_10116	CM000574.1:9857223-9860762	Ctrl	Folsomia	OK	78.3013	83.6903	0.0960225	0.287396	0.55865	0.75851	no
XLOC_001811	XLOC_001811	FGSG_10117	CM000574.1:9860945-9862160	Ctrl	Folsomia	OK	99.1763	113.258	0.191546	0.553969	0.26835	0.529521	no
XLOC_001812	XLOC_001812	FGSG_10118	CM000574.1:9863393-9865036	Ctrl	Folsomia	OK	92.5949	210.297	1.18342	3.47964	5e-05	0.000739515	yes
XLOC_001813	XLOC_001813	FGSG_10119	CM000574.1:9865506-9866766	Ctrl	Folsomia	OK	15.5314	17.0342	0.133245	0.277551	0.57525	0.772729	no
XLOC_001814	XLOC_001814	FGSG_10121	CM000574.1:9870223-9871850	Ctrl	Folsomia	OK	36.8462	37.3171	0.0183195	0.0498064	0.9231	0.964391	no
XLOC_001815	XLOC_001815	FGSG_10123	CM000574.1:9874848-9876325	Ctrl	Folsomia	OK	95.7639	76.2953	-0.327887	-0.95017	0.0586	0.216749	no
XLOC_001816	XLOC_001816	FGSG_10125	CM000574.1:9882122-9883470	Ctrl	Folsomia	OK	3857.14	3445.67	-0.162748	-0.31053	0.5348	0.740881	no
XLOC_001817	XLOC_001817	FGSG_10126	CM000574.1:9885013-9887227	Ctrl	Folsomia	OK	0.91042	0.996357	0.130131	0.109623	0.8147	0.912273	no
XLOC_001818	XLOC_001818	FGSG_10129	CM000574.1:9902188-9904738	Ctrl	Folsomia	OK	160.079	157.435	-0.0240256	-0.0714417	0.88375	0.945532	no
XLOC_001819	XLOC_001819	FGSG_10130	CM000574.1:9904873-9907291	Ctrl	Folsomia	OK	7.70775	8.08276	0.0685379	0.14043	0.7729	0.891464	no
XLOC_001820	XLOC_001820	FGSG_13707	CM000574.1:9912447-9913554	Ctrl	Folsomia	OK	1.2705	1.08847	-0.223093	-0.116573	0.7809	0.895508	no
XLOC_001821	XLOC_001821	FGSG_10133	CM000574.1:9913903-9914749	Ctrl	Folsomia	OK	14.9751	11.9893	-0.320819	-0.532681	0.26765	0.528972	no
XLOC_001822	XLOC_001822	FGSG_10134	CM000574.1:9915287-9915662	Ctrl	Folsomia	OK	40.6854	17.4945	-1.21761	-1.41547	0.01205	0.0739447	no
XLOC_001823	XLOC_001823	FGSG_10136	CM000574.1:9923253-9926309	Ctrl	Folsomia	OK	23.2567	23.4102	0.00948753	0.0268935	0.9543	0.977972	no
XLOC_001824	XLOC_001824	FGSG_10138	CM000574.1:9928057-9929172	Ctrl	Folsomia	OK	144.677	164.541	0.185616	0.552738	0.265	0.526965	no
XLOC_001825	XLOC_001825	FGSG_10139	CM000574.1:9929368-9931037	Ctrl	Folsomia	OK	70.034	68.5808	-0.0302505	-0.0882272	0.85645	0.935085	no
XLOC_001826	XLOC_001826	FGSG_10140	CM000574.1:9931313-9932299	Ctrl	Folsomia	OK	29.458	45.2241	0.618432	1.45763	0.00385	0.0301717	no
XLOC_001827	XLOC_001827	FGSG_10144	CM000574.1:9946611-9950135	Ctrl	Folsomia	OK	30.4244	36.7117	0.271012	0.610863	0.2179	0.475078	no
XLOC_001828	XLOC_001828	FGSG_10146	CM000574.1:9951281-9952144	Ctrl	Folsomia	OK	64.0994	63.6677	-0.00975036	-0.0232901	0.96195	0.981216	no
XLOC_001829	XLOC_001829	FGSG_10147	CM000574.1:9952699-9953963	Ctrl	Folsomia	OK	5.83208	4.95307	-0.235686	-0.297723	0.54015	0.745365	no
XLOC_001830	XLOC_001830	FGSG_10149	CM000574.1:9956574-9957627	Ctrl	Folsomia	OK	14.1685	18.3544	0.373443	0.70972	0.1436	0.37151	no
XLOC_001831	XLOC_001831	FGSG_10150	CM000574.1:9958579-9960711	Ctrl	Folsomia	OK	731.488	400.017	-0.870773	-1.54585	0.0039	0.0304789	no
XLOC_001832	XLOC_001832	FGSG_10153	CM000574.1:9966626-9967366	Ctrl	Folsomia	OK	6.83954	4.97033	-0.460559	-0.469188	0.3252	0.579028	no
XLOC_001833	XLOC_001833	FGSG_10154	CM000574.1:9970701-9972675	Ctrl	Folsomia	OK	1.44278	0.557424	-1.37201	-0.877747	0.0958	0.293141	no
XLOC_001834	XLOC_001834	FGSG_10157	CM000574.1:9976803-9978551	Ctrl	Folsomia	OK	95.3452	97.7753	0.0363087	0.108758	0.8236	0.917707	no
XLOC_001835	XLOC_001835	FGSG_10158	CM000574.1:9979652-9981315	Ctrl	Folsomia	OK	7.95606	7.41199	-0.102193	-0.182465	0.70665	0.85189	no
XLOC_001836	XLOC_001836	FGSG_10160	CM000574.1:9983723-9984455	Ctrl	Folsomia	OK	286.097	251.333	-0.186904	-0.535577	0.27695	0.538028	no
XLOC_001837	XLOC_001837	FGSG_13710	CM000574.1:9988785-9989391	Ctrl	Folsomia	OK	32.1922	25.8	-0.319341	-0.546213	0.2671	0.528651	no
XLOC_001838	XLOC_001838	FGSG_13711	CM000574.1:9990090-9991255	Ctrl	Folsomia	OK	64.8894	54.3765	-0.255	-0.688724	0.16605	0.407719	no
XLOC_001839	XLOC_001839	FGSG_10162	CM000574.1:9995425-9997215	Ctrl	Folsomia	OK	2.97828	2.46404	-0.273454	-0.335035	0.4733	0.698086	no
XLOC_001840	XLOC_001840	FGSG_10165	CM000574.1:10010346-10011392	Ctrl	Folsomia	NOTEST	0.0743409	0.108815	0.549644	0	1	1	no
XLOC_001841	XLOC_001841	FGSG_10166	CM000574.1:10015214-10015943	Ctrl	Folsomia	OK	26.7953	10.8498	-1.30431	-2.09706	5e-05	0.000739515	yes
XLOC_001842	XLOC_001842	FGSG_10170	CM000574.1:10032181-10033398	Ctrl	Folsomia	OK	76.5529	107.051	0.483772	1.40078	0.00555	0.0401228	no
XLOC_001843	XLOC_001843	FGSG_10175	CM000574.1:10045460-10047548	Ctrl	Folsomia	OK	3.25749	3.09945	-0.0717465	-0.102168	0.83225	0.922734	no
XLOC_001844	XLOC_001844	FGSG_10176	CM000574.1:10048326-10049631	Ctrl	Folsomia	OK	8.42498	7.59443	-0.149732	-0.245905	0.6076	0.793056	no
XLOC_001845	XLOC_001845	FGSG_10179	CM000574.1:10054345-10056820	Ctrl	Folsomia	OK	368.306	595.65	0.693562	1.79318	0.0004	0.00467772	yes
XLOC_001846	XLOC_001846	FGSG_10181	CM000574.1:10057067-10059367	Ctrl	Folsomia	OK	1299.36	1583.61	0.285415	0.759562	0.12815	0.346109	no
XLOC_001847	XLOC_001847	FGSG_10185	CM000574.1:10065606-10066743	Ctrl	Folsomia	OK	11.2271	10.0244	-0.163467	-0.279077	0.56645	0.764914	no
XLOC_001848	XLOC_001848	FGSG_10187	CM000574.1:10072460-10075706	Ctrl	Folsomia	OK	6.00883	5.47643	-0.133848	-0.284563	0.5602	0.759565	no
XLOC_001849	XLOC_001849	FGSG_10188	CM000574.1:10086271-10088238	Ctrl	Folsomia	OK	73.2901	88.5059	0.272155	0.810793	0.10335	0.306117	no
XLOC_001850	XLOC_001850	FGSG_10189	CM000574.1:10093185-10098882	Ctrl	Folsomia	OK	7.77294	8.07039	0.0541792	0.143793	0.77175	0.890693	no
XLOC_001851	XLOC_001851	FGSG_10190	CM000574.1:10103356-10104733	Ctrl	Folsomia	OK	5.32546	6.42248	0.270224	0.364906	0.46205	0.691818	no
XLOC_001852	XLOC_001852	FGSG_10192	CM000574.1:10106826-10108167	Ctrl	Folsomia	OK	23.8555	29.078	0.285606	0.685372	0.16275	0.402506	no
XLOC_001853	XLOC_001853	FGSG_10193	CM000574.1:10108621-10109259	Ctrl	Folsomia	OK	170.509	213.663	0.325487	0.927192	0.064	0.228629	no
XLOC_001854	XLOC_001854	FGSG_10194	CM000574.1:10109593-10111196	Ctrl	Folsomia	OK	4.03685	7.2158	0.837928	1.26233	0.01055	0.0664379	no
XLOC_001855	XLOC_001855	FGSG_10197	CM000574.1:10118461-10119358	Ctrl	Folsomia	OK	11.074	8.06512	-0.457412	-0.681261	0.16375	0.404624	no
XLOC_001856	XLOC_001856	FGSG_10200	CM000574.1:10127597-10129178	Ctrl	Folsomia	OK	188.566	198.787	0.0761527	0.228578	0.6417	0.813879	no
XLOC_001857	XLOC_001857	FGSG_10201	CM000574.1:10129286-10131174	Ctrl	Folsomia	OK	5.52242	5.66408	0.0365405	0.0545745	0.9123	0.960025	no
XLOC_001858	XLOC_001858	FGSG_20746	CM000574.1:10135483-10135565	Ctrl	Folsomia	NOTEST	0	0	0	0	1	1	no
XLOC_001859	XLOC_001859	FGSG_10203	CM000574.1:10136110-10140290	Ctrl	Folsomia	OK	10.3582	10.8872	0.0718619	0.188931	0.7083	0.852452	no
XLOC_001860	XLOC_001860	FGSG_10204	CM000574.1:10142788-10143822	Ctrl	Folsomia	NOTEST	0.171298	0.24199	0.498437	0	1	1	no
XLOC_001861	XLOC_001861	FGSG_10206	CM000574.1:10147064-10148359	Ctrl	Folsomia	OK	18.0241	8.82939	-1.02955	-1.95278	0.00035	0.00415763	yes
XLOC_001862	XLOC_001862	FGSG_10212	CM000574.1:10160260-10161192	Ctrl	Folsomia	OK	190.956	452.982	1.24621	3.59011	5e-05	0.000739515	yes
XLOC_001863	XLOC_001863	FGSG_10214	CM000574.1:10163631-10164770	Ctrl	Folsomia	OK	25.3068	17.1845	-0.558415	-1.14755	0.02145	0.111396	no
XLOC_001864	XLOC_001864	FGSG_10217	CM000574.1:10170018-10172447	Ctrl	Folsomia	OK	17.2562	19.4088	0.169599	0.443703	0.37645	0.623732	no
XLOC_001865	XLOC_001865	FGSG_10219	CM000574.1:10173538-10174411	Ctrl	Folsomia	OK	18.27	24.0164	0.394547	0.759178	0.1298	0.348926	no
XLOC_001866	XLOC_001866	FGSG_10220	CM000574.1:10174984-10175946	Ctrl	Folsomia	OK	21.7465	17.3976	-0.321892	-0.631049	0.2073	0.461689	no
XLOC_001867	XLOC_001867	FGSG_10224	CM000574.1:10185418-10186168	Ctrl	Folsomia	OK	1513.71	3592.51	1.24691	3.1357	5e-05	0.000739515	yes
XLOC_001868	XLOC_001868	FGSG_10227	CM000574.1:10191584-10192908	Ctrl	Folsomia	OK	19.854	14.4026	-0.463104	-0.95234	0.0608	0.22191	no
XLOC_001869	XLOC_001869	FGSG_13720	CM000574.1:10194746-10195155	Ctrl	Folsomia	OK	9.11499	9.88242	0.116624	0.085166	0.85935	0.93559	no
XLOC_001870	XLOC_001870	FGSG_10228	CM000574.1:10198598-10201800	Ctrl	Folsomia	OK	19.9346	8.94887	-1.1555	-2.9476	5e-05	0.000739515	yes
XLOC_001871	XLOC_001871	FGSG_10229	CM000574.1:10202877-10204373	Ctrl	Folsomia	OK	67.0712	51.5645	-0.379314	-1.06568	0.03425	0.152711	no
XLOC_001872	XLOC_001872	FGSG_13721	CM000574.1:10207472-10208016	Ctrl	Folsomia	NOTEST	0	0.309924	inf	0	1	1	no
XLOC_001873	XLOC_001873	FGSG_10231	CM000574.1:10208461-10209514	Ctrl	Folsomia	OK	137.651	146.362	0.0885356	0.25519	0.60575	0.791649	no
XLOC_001874	XLOC_001874	FGSG_10233	CM000574.1:10212513-10214333	Ctrl	Folsomia	OK	11.1348	13.0885	0.233229	0.489218	0.3308	0.584266	no
XLOC_001875	XLOC_001875	FGSG_10234	CM000574.1:10215284-10217675	Ctrl	Folsomia	OK	15.7948	9.22682	-0.775542	-1.81801	0.0003	0.00362086	yes
XLOC_001876	XLOC_001876	FGSG_10237	CM000574.1:10224709-10227424	Ctrl	Folsomia	OK	0.910495	0.713181	-0.352381	-0.298783	0.541	0.746082	no
XLOC_001877	XLOC_001877	FGSG_10239	CM000574.1:10229486-10231887	Ctrl	Folsomia	OK	280.145	280.228	0.0004265	0.00125739	0.99775	0.998546	no
XLOC_001878	XLOC_001878	FGSG_10241	CM000574.1:10238239-10242084	Ctrl	Folsomia	OK	789.609	617.904	-0.353757	-0.926603	0.06085	0.22191	no
XLOC_001879	XLOC_001879	FGSG_10246	CM000574.1:10256091-10257171	Ctrl	Folsomia	OK	1793.63	2056.63	0.197397	0.503144	0.30735	0.564342	no
XLOC_001880	XLOC_001880	FGSG_10247	CM000574.1:10259181-10260891	Ctrl	Folsomia	OK	32.0294	19.6874	-0.702126	-1.79894	0.0004	0.00467772	yes
XLOC_001881	XLOC_001881	FGSG_10248	CM000574.1:10262895-10266224	Ctrl	Folsomia	OK	8.29245	10.7049	0.368407	0.901606	0.07055	0.24325	no
XLOC_001882	XLOC_001882	FGSG_13725	CM000574.1:10267114-10268378	Ctrl	Folsomia	OK	123.241	92.9288	-0.407287	-1.16947	0.02055	0.107964	no
XLOC_001883	XLOC_001883	FGSG_13726	CM000574.1:10268476-10268629	Ctrl	Folsomia	OK	2467.45	1690.72	-0.545382	-1.18129	0.01905	0.101886	no
XLOC_001884	XLOC_001884	FGSG_10251	CM000574.1:10274355-10275751	Ctrl	Folsomia	OK	31.851	29.2408	-0.123355	-0.306131	0.53925	0.744694	no
XLOC_001885	XLOC_001885	FGSG_10253	CM000574.1:10279118-10279748	Ctrl	Folsomia	OK	15.0728	23.0433	0.612401	0.777534	0.1083	0.315479	no
XLOC_001886	XLOC_001886	FGSG_10256	CM000574.1:10286111-10287221	Ctrl	Folsomia	OK	11.6177	8.81635	-0.39807	-0.673446	0.1745	0.420089	no
XLOC_001887	XLOC_001887	FGSG_10260	CM000574.1:10294370-10297018	Ctrl	Folsomia	OK	46.1815	46.5798	0.0123903	0.0365291	0.94265	0.97248	no
XLOC_001888	XLOC_001888	FGSG_10263	CM000574.1:10304462-10305469	Ctrl	Folsomia	OK	0.512047	0	#NAME?	#NAME?	0.04575	0.182757	no
XLOC_001889	XLOC_001889	FGSG_10268	CM000574.1:10325393-10326598	Ctrl	Folsomia	OK	158.709	145.21	-0.128246	-0.377486	0.4455	0.680307	no
XLOC_001890	XLOC_001890	FGSG_10270	CM000574.1:10331311-10332604	Ctrl	Folsomia	OK	86.8016	75.8227	-0.195092	-0.562971	0.24805	0.509046	no
XLOC_001891	XLOC_001891	FGSG_10271	CM000574.1:10333473-10334562	Ctrl	Folsomia	OK	41.8528	36.2746	-0.206365	-0.50734	0.31095	0.567627	no
XLOC_001892	XLOC_001892	FGSG_10272	CM000574.1:10336848-10340383	Ctrl	Folsomia	OK	108.248	136.994	0.339772	1.0011	0.04325	0.177353	no
XLOC_001893	XLOC_001893	FGSG_13730	CM000574.1:10344780-10345223	Ctrl	Folsomia	OK	25.2572	33.2709	0.397567	0.230219	0.62255	0.802912	no
XLOC_001894	XLOC_001894	FGSG_13731	CM000574.1:10345669-10349444	Ctrl	Folsomia	OK	31.1528	28.0318	-0.152301	-0.292226	0.5609	0.760148	no
XLOC_001895	XLOC_001895	FGSG_10276	CM000574.1:10352805-10353965	Ctrl	Folsomia	OK	161.419	193.493	0.261467	0.77543	0.12285	0.337398	no
XLOC_001896	XLOC_001896	FGSG_10277	CM000574.1:10356534-10357077	Ctrl	Folsomia	OK	61.5382	26.4249	-1.21958	-2.03989	0.0001	0.00137454	yes
XLOC_001897	XLOC_001897	FGSG_10278	CM000574.1:10357673-10360213	Ctrl	Folsomia	OK	1.16552	1.04536	-0.15697	-0.122438	0.8069	0.90714	no
XLOC_001898	XLOC_001898	FGSG_10280	CM000574.1:10368352-10369951	Ctrl	Folsomia	OK	41.0441	36.9052	-0.153352	-0.416327	0.40155	0.646697	no
XLOC_001899	XLOC_001899	FGSG_10282	CM000574.1:10374918-10375938	Ctrl	Folsomia	OK	6.7183	8.31816	0.308169	0.422403	0.39775	0.643886	no
XLOC_001900	XLOC_001900	FGSG_13734	CM000574.1:10386295-10386616	Ctrl	Folsomia	NOTEST	0.139467	0	#NAME?	0	1	1	no
XLOC_001901	XLOC_001901	FGSG_10285	CM000574.1:10388201-10389933	Ctrl	Folsomia	OK	65.8369	53.7707	-0.292077	-0.826765	0.0979	0.296671	no
XLOC_001902	XLOC_001902	FGSG_10287	CM000574.1:10395605-10397843	Ctrl	Folsomia	OK	1.10601	2.50667	1.18041	1.2008	0.02565	0.125743	no
XLOC_001903	XLOC_001903	FGSG_10290	CM000574.1:10402578-10404453	Ctrl	Folsomia	OK	4.2462	2.40107	-0.822493	-1.10107	0.02745	0.131594	no
XLOC_001904	XLOC_001904	FGSG_10291	CM000574.1:10404929-10407063	Ctrl	Folsomia	OK	9.52073	5.46732	-0.800239	-1.53905	0.00275	0.0230906	no
XLOC_001905	XLOC_001905	FGSG_10292	CM000574.1:10408184-10412739	Ctrl	Folsomia	OK	7.5293	7.90863	0.0709111	0.0442015	0.9288	0.967315	no
XLOC_001906	XLOC_001906	FGSG_10294	CM000574.1:10413096-10413573	Ctrl	Folsomia	OK	1.08189	1.07512	-0.00905349	-0.0042467	0.96385	0.982481	no
XLOC_001907	XLOC_001907	FGSG_10295	CM000574.1:10414589-10415884	Ctrl	Folsomia	OK	52.6686	50.0995	-0.0721447	-0.19808	0.6906	0.843261	no
XLOC_001908	XLOC_001908	FGSG_10296	CM000574.1:10417275-10418305	Ctrl	Folsomia	OK	175.186	124.308	-0.494977	-1.46574	0.00315	0.0257592	no
XLOC_001909	XLOC_001909	FGSG_10297	CM000574.1:10418792-10419650	Ctrl	Folsomia	OK	222.987	217.021	-0.0391204	-0.115172	0.81985	0.91595	no
XLOC_001910	XLOC_001910	FGSG_10299	CM000574.1:10422076-10423010	Ctrl	Folsomia	OK	47.36	63.1718	0.415611	1.06647	0.03175	0.145002	no
XLOC_001911	XLOC_001911	FGSG_10302	CM000574.1:10430035-10432116	Ctrl	Folsomia	OK	61.0966	57.879	-0.0780523	-0.229083	0.6442	0.815	no
XLOC_001912	XLOC_001912	FGSG_10303	CM000574.1:10433678-10434633	Ctrl	Folsomia	OK	971.686	608.387	-0.6755	-1.85264	0.0004	0.00467772	yes
XLOC_001913	XLOC_001913	FGSG_10306	CM000574.1:10437497-10438769	Ctrl	Folsomia	OK	126.501	139.742	0.143619	0.427492	0.3877	0.633159	no
XLOC_001914	XLOC_001914	FGSG_10308	CM000574.1:10442260-10443740	Ctrl	Folsomia	OK	32.1444	28.7646	-0.160276	-0.401308	0.4223	0.663053	no
XLOC_001915	XLOC_001915	FGSG_10309	CM000574.1:10444532-10446261	Ctrl	Folsomia	OK	90.8678	84.0924	-0.111794	-0.333672	0.50565	0.721481	no
XLOC_001916	XLOC_001916	FGSG_10310	CM000574.1:10446533-10448175	Ctrl	Folsomia	OK	0.315924	0.851022	1.42962	0.778837	0.3184	0.573611	no
XLOC_001917	XLOC_001917	FGSG_10312	CM000574.1:10449687-10450444	Ctrl	Folsomia	OK	77.4659	68.7121	-0.172996	-0.432991	0.3792	0.626724	no
XLOC_001918	XLOC_001918	FGSG_10313	CM000574.1:10451556-10453656	Ctrl	Folsomia	OK	137.817	132.344	-0.0584587	-0.177059	0.7235	0.860614	no
XLOC_001919	XLOC_001919	FGSG_10316	CM000574.1:10459558-10460376	Ctrl	Folsomia	OK	77.8811	49.4536	-0.655198	-1.62122	0.00145	0.0137161	no
XLOC_001920	XLOC_001920	FGSG_10318	CM000574.1:10463437-10465274	Ctrl	Folsomia	OK	2.72721	2.57167	-0.0847223	-0.0964767	0.8448	0.929524	no
XLOC_001921	XLOC_001921	FGSG_10321	CM000574.1:10471173-10472355	Ctrl	Folsomia	OK	16.28	16.7458	0.0406939	0.0827084	0.8664	0.938593	no
XLOC_001922	XLOC_001922	FGSG_10323	CM000574.1:10474211-10474710	Ctrl	Folsomia	OK	55.5446	63.6283	0.196023	0.390305	0.43685	0.673447	no
XLOC_001923	XLOC_001923	FGSG_20748	CM000574.1:10479809-10479900	Ctrl	Folsomia	NOTEST	0	9.19292	inf	0	1	1	no
XLOC_001924	XLOC_001924	FGSG_10327	CM000574.1:10485053-10488103	Ctrl	Folsomia	OK	11.7542	12.4579	0.0838868	0.20977	0.66695	0.828337	no
XLOC_001925	XLOC_001925	FGSG_13738	CM000574.1:10488223-10488906	Ctrl	Folsomia	OK	6.21155	8.55676	0.462112	0.428343	0.396	0.641985	no
XLOC_001926	XLOC_001926	FGSG_10331	CM000574.1:10498068-10499541	Ctrl	Folsomia	NOTEST	0	0.0123901	inf	0	1	1	no
XLOC_001927	XLOC_001927	FGSG_10332	CM000574.1:10500121-10501565	Ctrl	Folsomia	NOTEST	0	0	0	0	1	1	no
XLOC_001928	XLOC_001928	FGSG_13742	CM000574.1:10506376-10507338	Ctrl	Folsomia	OK	2.95537	11.8287	2.00088	2.16547	0.00035	0.00415763	yes
XLOC_001929	XLOC_001929	FGSG_13743	CM000574.1:10507630-10509262	Ctrl	Folsomia	OK	0.536961	0.529776	-0.0194361	-0.0110808	0.98435	0.991555	no
XLOC_001930	XLOC_001930	FGSG_10335	CM000574.1:10510329-10512378	Ctrl	Folsomia	NOTEST	0.00477363	0	#NAME?	0	1	1	no
XLOC_001931	XLOC_001931	FGSG_10338	CM000574.1:10518202-10520131	Ctrl	Folsomia	OK	3.22389	2.15784	-0.579214	-0.629511	0.2072	0.461689	no
XLOC_001932	XLOC_001932	FGSG_10339	CM000574.1:10520368-10521384	Ctrl	Folsomia	OK	2.6283	2.72507	0.0521649	0.0443198	0.9195	0.963022	no
XLOC_001933	XLOC_001933	FGSG_10341	CM000574.1:10525806-10526669	Ctrl	Folsomia	OK	11.703	27.0166	1.20697	2.18094	5e-05	0.000739515	yes
XLOC_001934	XLOC_001934	FGSG_10342	CM000574.1:10526751-10528945	Ctrl	Folsomia	NOTEST	0.250129	0.289789	0.212327	0	1	1	no
XLOC_001935	XLOC_001935	FGSG_10344	CM000574.1:10534230-10535144	Ctrl	Folsomia	OK	39.85	33.3608	-0.256427	-0.561628	0.255	0.51599	no
XLOC_001936	XLOC_001936	FGSG_10345	CM000574.1:10542176-10544495	Ctrl	Folsomia	OK	34.8678	33.0864	-0.0756556	-0.213681	0.66785	0.828572	no
XLOC_001937	XLOC_001937	FGSG_10346	CM000574.1:10545054-10546949	Ctrl	Folsomia	OK	18.5956	16.7669	-0.149348	-0.363116	0.4598	0.689456	no
XLOC_001938	XLOC_001938	FGSG_10349	CM000574.1:10555136-10557347	Ctrl	Folsomia	OK	1.51372	0.537437	-1.49393	-1.20781	0.0094	0.06086	no
XLOC_001939	XLOC_001939	FGSG_10351	CM000574.1:10566981-10567741	Ctrl	Folsomia	OK	37.9924	37.7147	-0.0105831	-0.0184564	0.9704	0.985331	no
XLOC_001940	XLOC_001940	FGSG_10352	CM000574.1:10569174-10571241	Ctrl	Folsomia	OK	92.9691	120.402	0.373042	1.11635	0.0253	0.124786	no
XLOC_001941	XLOC_001941	FGSG_10355	CM000574.1:10583729-10584949	Ctrl	Folsomia	OK	51.7861	51.1557	-0.0176706	-0.048106	0.9218	0.963999	no
XLOC_001942	XLOC_001942	FGSG_10357	CM000574.1:10592945-10595561	Ctrl	Folsomia	OK	5.41826	3.65185	-0.569202	-1.01632	0.0404	0.169485	no
XLOC_001943	XLOC_001943	FGSG_13748	CM000574.1:10597954-10598643	Ctrl	Folsomia	OK	104.346	49.5095	-1.0756	-2.43176	5e-05	0.000739515	yes
XLOC_001944	XLOC_001944	FGSG_10360	CM000574.1:10605979-10607038	Ctrl	Folsomia	OK	11.479	14.8836	0.374726	0.670291	0.17315	0.418953	no
XLOC_001945	XLOC_001945	FGSG_10362	CM000574.1:10611982-10613782	Ctrl	Folsomia	OK	18.3591	16.2664	-0.174597	-0.406782	0.4094	0.654309	no
XLOC_001946	XLOC_001946	FGSG_10365	CM000574.1:10617525-10618433	Ctrl	Folsomia	OK	4.52817	4.1613	-0.121894	-0.120396	0.81235	0.910873	no
XLOC_001947	XLOC_001947	FGSG_10366	CM000574.1:10619082-10621906	Ctrl	Folsomia	OK	470.644	360.455	-0.384817	-0.818184	0.10075	0.302384	no
XLOC_001948	XLOC_001948	FGSG_10368	CM000574.1:10622280-10624693	Ctrl	Folsomia	OK	1083.42	1084.53	0.00148127	0.00367829	0.99325	0.996429	no
XLOC_001949	XLOC_001949	FGSG_10370	CM000574.1:10626455-10627413	Ctrl	Folsomia	OK	0.188964	0.74452	1.9782	0.688608	0.45565	0.6865	no
XLOC_001950	XLOC_001950	FGSG_10371	CM000574.1:10628717-10630250	Ctrl	Folsomia	OK	1.45953	0.536381	-1.44418	-0.83635	0.13075	0.350562	no
XLOC_001951	XLOC_001951	FGSG_10373	CM000574.1:10633090-10634902	Ctrl	Folsomia	OK	119.088	126.04	0.0818479	0.24415	0.6251	0.803812	no
XLOC_001952	XLOC_001952	FGSG_10376	CM000574.1:10644400-10645752	Ctrl	Folsomia	OK	67.7404	55.9436	-0.276044	-0.780724	0.11645	0.328183	no
XLOC_001953	XLOC_001953	FGSG_10377	CM000574.1:10646865-10647936	Ctrl	Folsomia	OK	14.3654	14.7645	0.0395387	0.0744812	0.88065	0.944743	no
XLOC_001954	XLOC_001954	FGSG_10380	CM000574.1:10652068-10653908	Ctrl	Folsomia	OK	17.1959	13.852	-0.311972	-0.689957	0.15845	0.395599	no
XLOC_001955	XLOC_001955	FGSG_10381	CM000574.1:10656818-10661591	Ctrl	Folsomia	OK	7.52575	7.3414	-0.03578	-0.0877074	0.8555	0.934283	no
XLOC_001956	XLOC_001956	FGSG_20750	CM000574.1:10662265-10662360	Ctrl	Folsomia	NOTEST	0	0	0	0	1	1	no
XLOC_001957	XLOC_001957	FGSG_10382	CM000574.1:10668011-10670267	Ctrl	Folsomia	OK	100.272	107.33	0.0981282	0.296787	0.5507	0.752743	no
XLOC_001958	XLOC_001958	FGSG_20751	CM000574.1:10670560-10670655	Ctrl	Folsomia	OK	80.7688	28.0627	-1.52515	-14.9811	0.4797	0.702477	no
XLOC_001959	XLOC_001959	FGSG_13749	CM000574.1:10677932-10678289	Ctrl	Folsomia	OK	1.6881	1.84579	0.12884	0.0878209	0.94085	0.971853	no
XLOC_001960	XLOC_001960	FGSG_10385	CM000574.1:10683465-10685387	Ctrl	Folsomia	OK	32.8441	24.3666	-0.430732	-1.13932	0.02105	0.109723	no
XLOC_001961	XLOC_001961	FGSG_10388	CM000574.1:10692848-10694077	Ctrl	Folsomia	OK	42.8737	58.777	0.455161	1.21585	0.01395	0.082725	no
XLOC_001962	XLOC_001962	FGSG_10389	CM000574.1:10696130-10699435	Ctrl	Folsomia	OK	83.3254	79.7168	-0.0638721	-0.184386	0.7078	0.852184	no
XLOC_001963	XLOC_001963	FGSG_10391	CM000574.1:10702446-10705482	Ctrl	Folsomia	OK	5.26707	4.97775	-0.0815086	-0.161501	0.7444	0.874479	no
XLOC_001964	XLOC_001964	FGSG_10393	CM000574.1:10707501-10708077	Ctrl	Folsomia	OK	3.66985	2.15544	-0.767741	-0.417934	0.42095	0.661987	no
XLOC_001965	XLOC_001965	FGSG_10394	CM000574.1:10709045-10710789	Ctrl	Folsomia	OK	3.33841	3.38557	0.0202386	0.02513	0.9578	0.979564	no
XLOC_001966	XLOC_001966	FGSG_10397	CM000574.1:10717493-10718966	Ctrl	Folsomia	NOTEST	0	0.179136	inf	0	1	1	no
XLOC_001967	XLOC_001967	FGSG_10399	CM000574.1:10721749-10722706	Ctrl	Folsomia	OK	12.2662	4.23257	-1.53509	-1.99733	0.0003	0.00362086	yes
XLOC_001968	XLOC_001968	FGSG_10400	CM000574.1:10723362-10724099	Ctrl	Folsomia	OK	46.3855	17.6146	-1.3969	-2.33124	5e-05	0.000739515	yes
XLOC_001969	XLOC_001969	FGSG_10402	CM000574.1:10728748-10732312	Ctrl	Folsomia	OK	6.59108	6.1704	-0.0951514	-0.214266	0.6633	0.826653	no
XLOC_001970	XLOC_001970	FGSG_10404	CM000574.1:10734473-10736254	Ctrl	Folsomia	OK	9.08732	8.08831	-0.168016	-0.324166	0.50685	0.722249	no
XLOC_001971	XLOC_001971	FGSG_10405	CM000574.1:10738313-10738649	Ctrl	Folsomia	NOTEST	0	0	0	0	1	1	no
XLOC_001972	XLOC_001972	FGSG_10406	CM000574.1:10740903-10741453	Ctrl	Folsomia	OK	0.0920106	1.30546	3.82661	1.30115	0.2938	0.553327	no
XLOC_001973	XLOC_001973	FGSG_13750	CM000574.1:10745331-10745667	Ctrl	Folsomia	OK	0.108226	1.20174	3.473	1.2153	0.2957	0.555145	no
XLOC_001974	XLOC_001974	FGSG_13751	CM000574.1:10745844-10746295	Ctrl	Folsomia	NOTEST	0.067578	0	#NAME?	0	1	1	no
XLOC_001975	XLOC_001975	FGSG_13752	CM000574.1:10747178-10747836	Ctrl	Folsomia	NOTEST	0	0	0	0	1	1	no
XLOC_001976	XLOC_001976	FGSG_10407	CM000574.1:10756165-10757008	Ctrl	Folsomia	NOTEST	0	0.247005	inf	0	1	1	no
XLOC_001977	XLOC_001977	FGSG_10408	CM000574.1:10759889-10760710	Ctrl	Folsomia	OK	2.46241	0.499175	-2.30245	-0.978659	0.1323	0.35329	no
XLOC_001978	XLOC_001978	FGSG_13754	CM000574.1:10760894-10761887	Ctrl	Folsomia	OK	3.84799	1.20824	-1.6712	-0.885322	0.31725	0.57301	no
XLOC_001979	XLOC_001979	FGSG_10410	CM000574.1:10762291-10763184	Ctrl	Folsomia	OK	22.5457	26.8211	0.250514	0.45425	0.35965	0.609858	no
XLOC_001980	XLOC_001980	FGSG_10411	CM000574.1:10764788-10766194	Ctrl	Folsomia	OK	9.02475	6.03566	-0.580376	-0.92395	0.0683	0.237964	no
XLOC_001981	XLOC_001981	FGSG_10412	CM000574.1:10767173-10767570	Ctrl	Folsomia	NOTEST	0	0	0	0	1	1	no
XLOC_001982	XLOC_001982	FGSG_10413	CM000574.1:10768120-10768539	Ctrl	Folsomia	OK	0.750973	1.44444	0.943681	0.418399	0.6618	0.825786	no
XLOC_001983	XLOC_001983	FGSG_20752	CM000574.1:10769906-10769999	Ctrl	Folsomia	NOTEST	0	0	0	0	1	1	no
XLOC_001984	XLOC_001984	FGSG_10414	CM000574.1:10771559-10772828	Ctrl	Folsomia	OK	16.9028	15.6065	-0.115116	-0.21196	0.6655	0.827699	no
XLOC_001985	XLOC_001985	FGSG_10415	CM000574.1:10773708-10774260	Ctrl	Folsomia	OK	0.0236778	0.800978	5.08015	1.05509	0.37695	0.624194	no
XLOC_001986	XLOC_001986	FGSG_10417	CM000574.1:10777057-10777687	Ctrl	Folsomia	OK	223.057	166.856	-0.418811	-1.19094	0.017	0.0944119	no
XLOC_001987	XLOC_001987	FGSG_10422	CM000574.1:10787852-10788707	Ctrl	Folsomia	OK	31.4834	29.0768	-0.114722	-0.24737	0.61525	0.798424	no
XLOC_001988	XLOC_001988	FGSG_10425	CM000574.1:10794523-10795657	Ctrl	Folsomia	OK	117.072	76.5554	-0.612817	-1.75635	0.0005	0.00563686	yes
XLOC_001989	XLOC_001989	FGSG_10426	CM000574.1:10796375-10798009	Ctrl	Folsomia	OK	31.6552	28.4164	-0.155719	-0.409564	0.4112	0.655317	no
XLOC_001990	XLOC_001990	FGSG_13755	CM000574.1:10799124-10800519	Ctrl	Folsomia	NOTEST	0.0764671	0.0108249	-2.82048	0	1	1	no
XLOC_001991	XLOC_001991	FGSG_13756	CM000574.1:10801616-10802546	Ctrl	Folsomia	OK	2.44975	2.73937	0.161207	0.138332	0.7722	0.89103	no
XLOC_001992	XLOC_001992	FGSG_13757	CM000574.1:10805428-10806516	Ctrl	Folsomia	OK	0.694314	0	#NAME?	#NAME?	5e-05	0.000739515	yes
XLOC_001993	XLOC_001993	FGSG_10430	CM000574.1:10810370-10811134	Ctrl	Folsomia	OK	9.9071	15.0406	0.602332	0.850723	0.09165	0.286264	no
XLOC_001994	XLOC_001994	FGSG_10432	CM000574.1:10816863-10817668	Ctrl	Folsomia	OK	0.980728	9.34822	3.25277	1.89815	0.24995	0.510716	no
XLOC_001995	XLOC_001995	FGSG_10433	CM000574.1:10818306-10819206	Ctrl	Folsomia	OK	22.0762	20.4903	-0.10755	-0.205829	0.67495	0.833349	no
XLOC_001996	XLOC_001996	FGSG_10434	CM000574.1:10819562-10820228	Ctrl	Folsomia	OK	0	4.23757	inf	#NAME?	5e-05	0.000739515	yes
XLOC_001997	XLOC_001997	FGSG_10436	CM000574.1:10828111-10830051	Ctrl	Folsomia	NOTEST	0	0	0	0	1	1	no
XLOC_001998	XLOC_001998	FGSG_10438	CM000574.1:10831460-10831906	Ctrl	Folsomia	OK	2.67971	3.0586	0.190794	0.0990268	0.81805	0.914482	no
XLOC_001999	XLOC_001999	FGSG_13758	CM000574.1:10836674-10837694	Ctrl	Folsomia	OK	0.261924	0.941407	1.84567	0.815138	0.2159	0.473217	no
[truncated: 11,711 more rows]
