# Supplementary material for: Bis-naphthopyrone pigments protect filamentous ascomycetes from a wide range of predators
Source: Nat Commun. 2019 Aug 8;10:3579. doi: 10.1038/s41467-019-11377-5 (PMC6687722; doi:10.1038/s41467-019-11377-5)
Supplement: Supplementary file 5 — Supplementary Data 2 [file 41467_2019_11377_MOESM5_ESM.xlsx]

## Sheet: Supplementary Data 2
Species	Gene	Acc. No.	Location	Primer_name	Sequence	Amplicon size (bp)	Source
F. graminearum and F. culmorum	AurR1	FGSG_02320 and Fcul_02391	1st exon	AurR1 F	TACAGATGACGCACTGCTGA	196	This work
				AurR1 R	CGACAACTGTGCCAAGTCAA
F. graminearum and F. culmorum	PKS12	FGSG_02324 and Fcul_02395	5th exon	PKS12_F	CAGACTACGCCCAATGACTAC	186	Van Nguyen et al. 2012
				PKS12_R	GTCTCCATAAACACCAACCACA
F. graminearum and F. culmorum	Gip1	FGSG_02328 and Fcul_02399	5th exon	Gip1_F	CCGGAGTTGGAGAGTGGA	145	Van Nguyen et al. 2012
				Gip1_R	TCAAACCACGGATCAAAGTCT
F. graminearum	AurJ	FGSG_02326	1st exon	AurJ_F	CTGTGTCCTCAGCAGCTAAG	201	This work
				AurJ_R	TGTTGGGTAGAAGCTCGCT
F. culmorum	AurJ	Fcul_02397	1st exon	AurJ_F2	ACAGTTTCAGGGCTGCTTCAG	170	This work
				AurJ_R2	TGCGAATGCTGTGTCGTCAG
F. graminearum and F. culmorum	AurO	FGSG_02321 and Fcul_02392	1st exon	AurO_F	GACTCTGTCACCATCGACAT	223	This work
				AurO_R	CTACGCCTAGACCGACATAGT
F. graminearum and F. culmorum	GAPDH	FGSG_16627 and Fcul_08457	2nd exon	GAPDH_F	CTACATGCTCAAGTACGACTCTTCC	142	Hallen-Adams et al. 2012
				GAPDH_R	GCCGGTCTCGGACCACTTG
F. graminearum and F. culmorum	EF1A	FGSG_08811 and Fcul_04670	4th exon	EF1A_F	AAAGACCCTCCTTGAGGCCATTGA	192	Hallen-Adams et al. 2012
				EF1A_R	ACTTCAGTGGTGACGTTGGAAGGA
References
Hallen-Adams, H. E., Wenner, N., Kuldau, G. A. & Trail, F. Deoxynivalenol biosynthesis-related gene expression during wheat kernel colonization by Fusarium graminearum. Phytopathology 101, 1091–1096 (2011).
Van Nguyen, N., Schäfer, W. & Bormann, J. The stress-activated protein kinase FgOS-2 is a key regulator in the life cycle of the cereal pathogen Fusarium graminearum. Mol. Plant Microbe Interact. 25, 1142–1156 (2012).
