# Supplementary material for: Bis-naphthopyrone pigments protect filamentous ascomycetes from a wide range of predators
Source: Nat Commun. 2019 Aug 8;10:3579. doi: 10.1038/s41467-019-11377-5 (PMC6687722; doi:10.1038/s41467-019-11377-5)
Supplement: Supplementary file 6 — Supplementary Data 3 [file 41467_2019_11377_MOESM6_ESM.xlsx]

## Sheet: Supplementary Data 3
Figure	Sample size (1)	Statistical test	P-values	t	df-values
Fig. 1	n=4	Gene cluster was considered significantly induced when 50% of its genes and/or signature enzyme had log2(FPKM)>1 AND q<0.01 at FDR = 0.05, see Suppl File 1 - RNAseq data.csv	See "Suppl File 1 - RNAseq data.csv"
Fig. 2c	n=4	log2(FPKM)>1 AND q<0.01 at FDR = 0.05	See "Suppl File 1 - RNAseq data.csv"
Fig. 2d	n = 4	none
Fig. 2e	3 ¡Ü n ¡Ü 5	none
Fig. 2g 8h Fg with F. candida AurR1/GAPDH	n=4	unpaired two-tailed t-test	P=0.6351	t=0.4997	df=6
Fig. 2g 24h Fg with F. candida AurR1/GAPDH	n=4	unpaired two-tailed t-test	P=0.0007	t=6.305	df=6
Fig. 2g 48h Fg with F. candida AurR1/GAPDH	n=4	unpaired two-tailed t-test	P=0.0045	t=4.413	df=6
Fig. 2g 80h Fg with F. candida AurR1/GAPDH	n=4	unpaired two-tailed t-test	P=0.0001	t=8.487	df=6
Fig. 2g 120h Fg with F. candida AurR1/GAPDH	n=3	unpaired two-tailed t-test	P=0.0009	t=8.769	df=4
Fig. 2g 8h Fg with F. candida PKS12/GAPDH	n=4	unpaired two-tailed t-test	P=0.9711	t=0.03779	df=6
Fig. 2g 24h Fg with F. candida PKS12/GAPDH	n=4	unpaired two-tailed t-test	P=0.8013	t=0.2631	df=6
Fig. 2g 48h Fg with F. candida PKS12/GAPDH	n=4	unpaired two-tailed t-test	P=0.1481	t=1.659	df=6
Fig. 2g 80h Fg with F. candida PKS12/GAPDH	n=4	unpaired two-tailed t-test	P=0.0090	t=3.799	df=6
Fig. 2g 120h Fg with F. candida PKS12/GAPDH	n=3	unpaired two-tailed t-test	P=0.0048	t=5.668	df=4
Fig. 2g 8h Fg with F. candida AurJ/GAPDH	n=4	unpaired two-tailed t-test	P=0.8445	t=0.2048	df=6
Fig. 2g 24h Fg with F. candida AurJ/GAPDH	n=4	unpaired two-tailed t-test	P=0.0258	t=2.945	df=6
Fig. 2g 48h Fg with F. candida AurJ/GAPDH	n=4	unpaired two-tailed t-test	P=0.0309	t=2.806	df=6
Fig. 2g 80h Fg with F. candida AurJ/GAPDH	n=3	unpaired two-tailed t-test	P=0.0007	t=9.512	df=4
Fig. 2g 120h Fg with F. candida AurJ/GAPDH	n=4	unpaired two-tailed t-test	P=0.0039	t=4.560	df=6
Fig. 2g 8h Fg with F. candida AurO/GAPDH	n=4	unpaired two-tailed t-test	P=0.7208	t=0.3746	df=6
Fig. 2g 24h Fg with F. candida AurO/GAPDH	n=4	unpaired two-tailed t-test	P=0.0342	t=2.730	df=6
Fig. 2g 48h Fg with F. candida AurO/GAPDH	n=3	unpaired two-tailed t-test	P=0.0432	t=2.922	df=4
Fig. 2g 80h Fg with F. candida AurO/GAPDH	n=4	unpaired two-tailed t-test	P=0.0206	t=3.119	df=6
Fig. 2g 120h Fg with F. candida AurO/GAPDH	n=4	unpaired two-tailed t-test	P=0.0138	t=3.443	df=6
Fig. 2g 8h Fg with F. candida Gip1/GAPDH	n=4	unpaired two-tailed t-test	P=0.4142	t=0.8770	df=6
Fig. 2g 24h Fg with F. candida Gip1/GAPDH	n=4	unpaired two-tailed t-test	P=0.2635	t=1.234	df=6
Fig. 2g 48h Fg with F. candida Gip1/GAPDH	n=4	unpaired two-tailed t-test	P=0.0088	t=3.820	df=6
Fig. 2g 80h Fg with F. candida Gip1/GAPDH	n=3	unpaired two-tailed t-test	P=0.0087	t=4.795	df=4
Fig. 2g 120h Fg with F. candida Gip1/GAPDH	n=4	unpaired two-tailed t-test	P=0.0025	t=4.975	df=6
Fig. 2g 8h Fg with F. candida AurR1/EF1A	n=4	unpaired two-tailed t-test	P=0.7168	t=0.3804	df=6
Fig. 2g 24h Fg with F. candida AurR1/EF1A	n=4	unpaired two-tailed t-test	P=0.0047	t=4.376	df=6
Fig. 2g 48h Fg with F. candida AurR1/EF1A	n=4	unpaired two-tailed t-test	P=0.0493	t=2.457	df=6
Fig. 2g 80h Fg with F. candida AurR1/EF1A	n=4	unpaired two-tailed t-test	P=0.0022	t=5.115	df=6
Fig. 2g 120h Fg with F. candida AurR1/EF1A	n=4	unpaired two-tailed t-test	P=0.0215	t=3.665	df=4
Fig. 2g 8h Fg with F. candida PKS12/EF1A	n=4	unpaired two-tailed t-test	P=0.9138	t=0.1129	df=6
Fig. 2g 24h Fg with F. candida PKS12/EF1A	n=4	unpaired two-tailed t-test	P=0.0775	t=2.127	df=6
Fig. 2g 48h Fg with F. candida PKS12/EF1A	n=4	unpaired two-tailed t-test	P=0.1695	t=1.561	df=6
Fig. 2g 80h Fg with F. candida PKS12/EF1A	n=4	unpaired two-tailed t-test	P=0.1488	t=1.656	df=6
Fig. 2g 120h Fg with F. candida PKS12/EF1A	n=3	unpaired two-tailed t-test	P<0.0001	t=15.89	df=4
Fig. 2g 8h Fg with F. candida AurJ/EF1A	n=4	unpaired two-tailed t-test	P=0.2803	t=1.187	df=6
Fig. 2g 24h Fg with F. candida AurJ/EF1A	n=4	unpaired two-tailed t-test	P=0.0108	t=3.644	df=6
Fig. 2g 48h Fg with F. candida AurJ/EF1A	n=4	unpaired two-tailed t-test	P=0.0886	t=2.030	df=6
Fig. 2g 80h Fg with F. candida AurJ/EF1A	n=4	unpaired two-tailed t-test	P=0.0074	t=3.970	df=6
Fig. 2g 120h Fg with F. candida AurJ/EF1A	n=4	unpaired two-tailed t-test	P=0.0026	t=4.944	df=6
Fig. 2g 8h Fg with F. candida AurO/EF1A	n=4	unpaired two-tailed t-test	P=0.6685	t=0.4501	df=6
Fig. 2g 24h Fg with F. candida AurO/EF1A	n=4	unpaired two-tailed t-test	P=0.0624	t=2.285	df=6
Fig. 2g 48h Fg with F. candida AurO/EF1A	n=4	unpaired two-tailed t-test	P=0.0004	t=6.990	df=6
Fig. 2g 80h Fg with F. candida AurO/EF1A	n=4	unpaired two-tailed t-test	P=0.0002	t=6.326	df=4
Fig. 2g 120h Fg with F. candida AurO/EF1A	n=4	unpaired two-tailed t-test	P=0.0026	t=4.937	df=6
Fig. 2g 8h Fg with F. candida Gip1/EF1A	n=4	unpaired two-tailed t-test	P=0.6689	t=0.4494	df=6
Fig. 2g 24h Fg with F. candida Gip1/EF1A	n=4	unpaired two-tailed t-test	P=0.0751	t=2.150	df=6
Fig. 2g 48h Fg with F. candida Gip1/EF1A	n=4	unpaired two-tailed t-test	P=0.0006	t=6.628	df=6
Fig. 2g 80h Fg with F. candida Gip1/EF1A	n=4	unpaired two-tailed t-test	P=0.0004	t=7.221	df=6
Fig. 2g 120h Fg with F. candida Gip1/EF1A	n=4	unpaired two-tailed t-test	P=0.0021	t=5.160	df=6
Fig. 2h 48h Fc with F. candida AurR1/GAPDH	n=8	unpaired two-tailed t-test	P<0.0001	t=7.092	df=14
Fig. 2h 80h Fc with F. candida AurR1/GAPDH	n=8	unpaired two-tailed t-test	P<0.0001	t=7.246	df=14
Fig. 2h 48h Fc with F. candida PKS12/GAPDH	n=8	unpaired two-tailed t-test	P=0.1214	t=1.649	df=14
Fig. 2h 80h Fc with F. candida PKS12/GAPDH	n=7	unpaired two-tailed t-test	P<0.0001	t=6.040	df=12
Fig. 2h 48h Fc with F. candida AurJ/GAPDH	n=7	unpaired two-tailed t-test	P<0.0001	t=6.472	df=12
Fig. 2h 80h Fc with F. candida AurJ/GAPDH	n=8	unpaired two-tailed t-test	P<0.0001	t=9.708	df=14
Fig. 2h 48h Fc with F. candida AurO/GAPDH	n=6	unpaired two-tailed t-test	P=0.0030	t=3.883	df=10
Fig. 2h 80h Fc with F. candida AurO/GAPDH	n=7	unpaired two-tailed t-test	P<0.0001	t=8.579	df=12
Fig. 2h 48h Fc with F. candida Gip1/GAPDH	n=7	unpaired two-tailed t-test	P=0.0004	t=4.911	df=12
Fig. 2h 80h Fc with F. candida Gip1/GAPDH	n=8	unpaired two-tailed t-test	P=0.0007	t=4.346	df=14
Fig. 2h 48h Fc with F. candida AurR1/EF1A	n=8	unpaired two-tailed t-test	P<0.0001	t=6.861	df=14
Fig. 2h 80h Fc with F. candida AurR1/EF1A	n=8	unpaired two-tailed t-test	P=0.0004	t=4.574	df=14
Fig. 2h 48h Fc with F. candida PKS12/EF1A	n=8	unpaired two-tailed t-test	P=0.0592	t=2.053	df=14
Fig. 2h 80h Fc with F. candida PKS12/EF1A	n=7	unpaired two-tailed t-test	P<0.0001	t=6.015	df=12
Fig. 2h 48h Fc with F. candida AurJ/EF1A	n=7	unpaired two-tailed t-test	P<0.0001	t=8.655	df=12
Fig. 2h 80h Fc with F. candida AurJ/EF1A	n=8	unpaired two-tailed t-test	P<0.0001	t=7.648	df=14
Fig. 2h 48h Fc with F. candida AurO/EF1A	n=6	unpaired two-tailed t-test	P<0.0001	t=8.479	df=10
Fig. 2h 80h Fc with F. candida AurO/EF1A	n=8	unpaired two-tailed t-test	P<0.0001	t=9.333	df=14
Fig. 2h 48h Fc with F. candida Gip1/EF1A	n=7	unpaired two-tailed t-test	P<0.0001	t=7.952	df=12
Fig. 2h 80h Fc with F. candida Gip1/EF1A	n=8	unpaired two-tailed t-test	P=0.0015	t=3.943	df=14
Fig.2i 24h Fg withAs AurR1/GAPDH	n=5	unpaired two-tailed t-test	P=0.0027	t=4.271	df=8
Fig.2i 80h Fg with As AurR1/GAPDH	n=5	unpaired two-tailed t-test	P=0.4941	t=0.7165	df=8
Fig.2i 24h Fg with As PKS12/GAPDH	n=5	unpaired two-tailed t-test	P=0.1536	t=1.576	df=8
Fig.2i 80h Fg with As PKS12/GAPDH	n=5	unpaired two-tailed t-test	P=0.8961	t=0.1349	df=8
Fig.2i 24h Fg with As AurJ/GAPDH	n=5	unpaired two-tailed t-test	P=0.1208	t=1.736	df=8
Fig.2i 80h Fg with As AurJ/GAPDH	n=5	unpaired two-tailed t-test	P=0.6820	t=0.4250	df=8
Fig.2i 24h Fg with As AurO/GAPDH	n=5	unpaired two-tailed t-test	P=0.0916	t=1.917	df=8
Fig.2i 80h Fg with As AurO/GAPDH	n=5	unpaired two-tailed t-test	P=0.7563	t=0.3212	df=8
Fig.2i 24h Fg with As Gip1/GAPDH	n=5	unpaired two-tailed t-test	P=0.0375	t=2.490	df=8
Fig.2i 80h Fg with As Gip1/GAPDH	n=5	unpaired two-tailed t-test	P=0.6734	t=0.4373	df=8
Fig.2i 24h Fg withAs AurR1/EF1A	n=5	unpaired two-tailed t-test	P=0.0030	t=4.194	df=8
Fig.2i 80h Fg with As AurR1/EF1A	n=5	unpaired two-tailed t-test	P=0.1510	t=1.588	df=8
Fig.2i 24h Fg with As PKS12/EF1A	n=5	unpaired two-tailed t-test	P=0.1955	t=1.412	df=8
Fig.2i 80h Fg with As PKS12/EF1A	n=5	unpaired two-tailed t-test	P=0.0085	t=3.467	df=8
Fig.2i 24h Fg with As AurJ/EF1A	n=5	unpaired two-tailed t-test	P=0.0843	t=1.970	df=8
Fig.2i 80h Fg with As AurJ/EF1A	n=5	unpaired two-tailed t-test	P=0.0049	t=3.852	df=8
Fig.2i 24h Fg with As AurO/EF1A	n=5	unpaired two-tailed t-test	P=0.1145	t=1.771	df=8
Fig.2i 80h Fg with As AurO/EF1A	n=5	unpaired two-tailed t-test	P=0.0183	t=2.955	df=8
Fig.2i 24h Fg with As Gip1/EF1A	n=5	unpaired two-tailed t-test	P=0.0198	t=2.902	df=8
Fig.2i 80h Fg with As Gip1/EF1A	n=5	unpaired two-tailed t-test	P=0.0058	t=3.734	df=8
Fig.2j 24h Fg with Bm AurR1/GAPDH	n=5	unpaired two-tailed t-test	P=0.0067	t=3.630	df=8
Fig.2j 80h Fg with Bm AurR1/GAPDH	n=5	unpaired two-tailed t-test	P=0.0012	t=4.895	df=8
Fig.2j 24h Fg with Bm PKS12/GAPDH	n=5	unpaired two-tailed t-test	P=0.0817	t=1.990	df=8
Fig.2j 80h Fg with Bm PKS12/GAPDH	n=5	unpaired two-tailed t-test	P=0.0059	t=3.719	df=8
Fig.2j 24h Fg with Bm AurJ/GAPDH	n=5	unpaired two-tailed t-test	P=0.0935	t=1.903	df=8
Fig.2j 80h Fg with Bm AurJ/GAPDH	n=5	unpaired two-tailed t-test	P=0.0004	t=5.793	df=8
Fig.2j 24h Fg with Bm AurO/GAPDH	n=5	unpaired two-tailed t-test	P=0.0080	t=3.502	df=8
Fig.2j 80h Fg with Bm AurO/GAPDH	n=5	unpaired two-tailed t-test	P=0.0090	t=3.429	df=8
Fig.2j 24h Fg with Bm Gip1/GAPDH	n=5	unpaired two-tailed t-test	P=0.0037	t=4.056	df=8
Fig.2j 80h Fg with Bm Gip1/GAPDH	n=5	unpaired two-tailed t-test	P=0.0004	t=5.814	df=8
Fig.2j 24h Fg with Bm AurR1/EF1A	n=5	unpaired two-tailed t-test	P=0.0072	t=3.575	df=8
Fig.2j 80h Fg with Bm AurR1/EF1A	n=5	unpaired two-tailed t-test	P=0.0003	t=6.039	df=8
Fig.2j 24h Fg with Bm PKS12/EF1A	n=5	unpaired two-tailed t-test	P=0.0719	t=2.073	df=8
Fig.2j 80h Fg with Bm PKS12/EF1A	n=5	unpaired two-tailed t-test	P=0.0004	t=5.823	df=8
Fig.2j 24h Fg with Bm AurJ/EF1A	n=5	unpaired two-tailed t-test	P=0.0139	t=3.134	df=8
Fig.2j 80h Fg with Bm AurJ/EF1A	n=5	unpaired two-tailed t-test	P=0.0002	t=6.303	df=8
Fig.2j 24h Fg with Bm AurO/EF1A	n=5	unpaired two-tailed t-test	P=0.0063	t=3.667	df=8
Fig.2j 80h Fg with Bm AurO/EF1A	n=5	unpaired two-tailed t-test	P=0.0011	t=4.992	df=8
Fig.2j 24h Fg with Bm Gip1/EF1A	n=5	unpaired two-tailed t-test	P=0.0015	t=4.730	df=8
Fig.2j 80h Fg with Bm Gip1/EF1A	n=5	unpaired two-tailed t-test	P<0.0001	t=7.322	df=8
Fig. 3b-f	n=4, 20 animals per arena	none
Fig. 3g	n=16, 8 animals per arena	none
Fig. 4a	n=3	unpaired two-tailed t-test	P=0.0033	t=6.292	df=4
Fig. 5a 0/0.001 mg/g aurofusarin	n=4, 10 animals per arena	unpaired two-tailed t-test	P=0.6282	t=0.5101	df=6
Fig. 5a 0/0.01 mg/g aurofusarin	n=4, 10 animals per arena	unpaired two-tailed t-test	P=0.2906	t=1.159	df=6
Fig. 5a 0/0.1 mg/g aurofusarin	n=4, 10 animals per arena	unpaired two-tailed t-test	P=0.6810	t=0.4318	df=6
Fig. 5a 0/1 mg/g aurofusarin	n=4, 10 animals per arena	unpaired two-tailed t-test	P=0.2231	t=1.359	df=6
Fig. 5a 0/10 mg/g aurofusarin	n=4, 10 animals per arena	unpaired two-tailed t-test	P=0.0027	t=4.912	df=6
Fig. 5b	n=10, 10 anmials per arena	one-way ANOVA	P=0.8955, F=0.1983		df=3
Fig. 6c	n=4	none
Fig. 8c	n=14, 20 anmials per arena	unpaired two-tailed t-test	P=0.0054	t=3.036	df=26
Fig. 8e	n=10, 20 animals per arena	unpaired two-tailed t-test	P<0.0001	t=5.287	df=20
Supplementary Fig. 5a	n=6, 20 animals per arena	none
Supplementary Fig. 5b-c	n=8, 20 animals per arena	none
Supplementary Fig. 5d	n=5, 8 animals per arena	none
(1) The number of samples in treatment and control groups was always the same
