# Supplementary material for: Bis-naphthopyrone pigments protect filamentous ascomycetes from a wide range of predators
Source: Nat Commun. 2019 Aug 8;10:3579. doi: 10.1038/s41467-019-11377-5 (PMC6687722; doi:10.1038/s41467-019-11377-5)
Supplement: Supplementary file 8 — Source Data [file 41467_2019_11377_MOESM8_ESM.xlsx]

## Sheet: Figure 1
Cluster_name	Gene Acc. No.	Log2(fold_change)
Fusaristatin A	FGSG_08204	0.8781
Fusaristatin A	FGSG_08205	1.9799
Fusaristatin A	FGSG_08206	3.1964
Fusaristatin A	FGSG_08207	3.2669
Fusaristatin A	FGSG_08208	2.7398
Fusaristatin A	FGSG_08209	2.5065
Fusaristatin A	FGSG_08210	1.6846
Fusaristatin A	FGSG_08213	3.4442
Fusaristatin A	FGSG_08214	-0.2546
Fusarin C	FGSG_07798	5.7963
Fusarin C	FGSG_07800	6.9190
Fusarin C	FGSG_07801	5.4758
Fusarin C	FGSG_07802	4.3183
Fusarin C	FGSG_07803	3.8954
Fusarin C	FGSG_07804	4.4748
Fusarin C	FGSG_07805	4.8014
Fusarin C	FGSG_13222	5.9911
Fusarin C	FGSG_13223	4.6337
Fusarin C	FGSG_13224	2.0076
Aurofusarin	FGSG_02320	2.7331
Aurofusarin	FGSG_02321	2.5802
Aurofusarin	FGSG_02322	1.6855
Aurofusarin	FGSG_02323	1.2523
Aurofusarin	FGSG_02324	3.3499
Aurofusarin	FGSG_02325	3.7092
Aurofusarin	FGSG_02326	3.2477
Aurofusarin	FGSG_02327	3.2292
Aurofusarin	FGSG_02328	3.1390
Aurofusarin	FGSG_02329	3.2614
Cluster C62	FGSG_10606	1.4237
Cluster C62	FGSG_10608	1.1829
Cluster C62	FGSG_10609	2.4307
Cluster C62	FGSG_10611	4.8189
Cluster C62	FGSG_10612	6.7621
Cluster C62	FGSG_10613	8.3578
Cluster C62	FGSG_10614	4.1986
Cluster C62	FGSG_10616	0.2219
Cluster C62	FGSG_10617	-0.2697
Terpenoids	FGSG_01737	3.9923
Terpenoids	FGSG_01738	4.9467
Terpenoids	FGSG_01739	3.9131
Terpenoids	FGSG_01740	5.3331
Terpenoids	FGSG_01741	6.0350
Terpenoids	FGSG_01742	4.8499
Terpenoids	FGSG_01743	-0.1850
Terpenoids	FGSG_01744	-0.9928
Terpenoids	FGSG_01745	-1.3802
Terpenoids	FGSG_01746	0.1588
Terpenoids	FGSG_01747	1.6777
Terpenoids	FGSG_01748	-1.1289
Putative cluster	FGSG_10557	0.0000
Putative cluster	FGSG_10558	0.0789
Putative cluster	FGSG_10559	-5.4696
Putative cluster	FGSG_10560	-2.7967
Putative cluster	FGSG_10562	3.1059
Putative cluster	FGSG_10563	-0.3080
Putative cluster	FGSG_10564	4.1138
Putative cluster	FGSG_10565	5.1291
Putative cluster	FGSG_10566	3.3420
Putative cluster	FGSG_10567	2.6322
Putative cluster	FGSG_10569	2.0744
Putative cluster	FGSG_10570	0.4660
Putative cluster	FGSG_10571	-1.2050
Putative cluster	FGSG_10573	4.3257

## Sheet: Figure 2c
Metabolite	Gene	Replicate No.
		1	2	3	4
Aurofusarin	aurR1	3.48009	6.45192	7.21501	2.46208
Aurofusarin	aurO	3.35637	7.54017	4.97669	2.29615
Aurofusarin	aurT	1.19358	2.98993	2.48263	1.15313
Aurofusarin	aurR2	0.914805	1.51531	0.88233	1.21977
Aurofusarin	PKS12	7.59874	13.0662	10.0845	3.14651
Aurofusarin	aurZ	6.2719	14.8748	16.2938	5.59231
Aurofusarin	aurJ	6.26062	10.9303	9.49164	3.67356
Aurofusarin	aurF	6.32146	13.6316	8.52864	3.3605
Aurofusarin	Gip1	5.14595	11.8072	8.76702	3.20639
Aurofusarin	aurS	6.12789	11.9065	8.83046	3.94591

## Sheet: Figure 2d & 2e
Sample name	Treatment	Treatment time	Replicate No.	Concentration in rice kernels (µg/mg)
F. graminearum
Fg 8h	No F. candida	8h	1	0.329986
Fg 8h	No F. candida	8h	2	0.279711
Fg 8h	No F. candida	8h	3	0.315243
Fg 8h +F	with F. candida	8h	1	0.371355
Fg 8h +F	with F. candida	8h	2	0.277515
Fg 8h +F	with F. candida	8h	3	0.260293
Fg 8h +F	with F. candida	8h	4	0.347985
Fg 24h	No F. candida	24h	1	0.351225
Fg 24h	No F. candida	24h	2	0.301757
Fg 24h	No F. candida	24h	3	0.392781
Fg 24h	No F. candida	24h	4	0.276931
Fg 24h +F	with F. candida	24h	1	0.426881
Fg 24h +F	with F. candida	24h	2	0.336332
Fg 24h +F	with F. candida	24h	3	0.452985
Fg 24h +F	with F. candida	24h	4	0.389318
Fg 48h	No F. candida	48h	1	0.534439
Fg 48h	No F. candida	48h	2	0.251509
Fg 48h	No F. candida	48h	3	0.091832
Fg 48h	No F. candida	48h	4	0.314519
Fg 48h +F	with F. candida	48h	1	0.090813
Fg 48h +F	with F. candida	48h	2	0.662241
Fg 48h +F	with F. candida	48h	3	0.251103
Fg 48h +F	with F. candida	48h	4	0.0319163
Fg 80h	No F. candida	80h	1	0.251004
Fg 80h	No F. candida	80h	2	0.0780925
Fg 80h	No F. candida	80h	3	0.0186595
Fg 80h	No F. candida	80h	4	<LOQ
Fg 80h +F	with F. candida	80h	1	3.54872
Fg 80h +F	with F. candida	80h	2	1.76525
Fg 80h +F	with F. candida	80h	3	4.49576
Fg 80h +F	with F. candida	80h	4	2.44152
Fg 120h	No F. candida	120h	1	3.95558
Fg 120h	No F. candida	120h	2	2.39857
Fg 120h	No F. candida	120h	3	0.660328
Fg 120h	No F. candida	120h	4	0.249371
Fg 120h +F	with F. candida	120h	1	39.8874
Fg 120h +F	with F. candida	120h	2	32.1813
Fg 120h +F	with F. candida	120h	3	23.0994
Fg 120h +F	with F. candida	120h	4	17.73
F. culmorum
Fc 80h	No F. candida	80h	1	1.50566
Fc 80h	No F. candida	80h	2	0.0256937
Fc 80h	No F. candida	80h	3	2.49643
Fc 80h +F	with F. candida	80h	1	4.31002
Fc 80h +F	with F. candida	80h	2	3.57506
Fc 80h +F	with F. candida	80h	3	1.80185
Fc 80h +F	with F. candida	80h	4	6.23543
Fc 80h +F	with F. candida	80h	5	3.89404
Fc 120h	No F. candida	120h	1	1.51363
Fc 120h	No F. candida	120h	2	1.06907
Fc 120h	No F. candida	120h	3	-0.0170068
Fc 120h +F	with F. candida	120h	1	8.26526
Fc 120h +F	with F. candida	120h	2	5.27747
Fc 120h +F	with F. candida	120h	3	7.99414
Fc 120h +F	with F. candida	120h	4	9.73929

## Sheet: Figure 2g
Time (h)	Replicate No.	Changefold factor
		PKS12	Gip1	AurJ	AurO	AurR1
8	1	7.33038	4.2878	12.2089	6.82366	4.05077
8	2	0.0835327	1.673	1.15756	1.03167	1.10076
8	3	1.13707	0.312307	0.500753	1.53751	0.319394
8	4	1.10334	0.846923	1.02015	0.842135	0.731144
24	1	0.56998	0.315616	0.0856685	0.138323	0.247303
24	2	0.578789	0.509963	0.314693	0.363983	0.410561
24	3	0.708384	0.781621	0.510017	0.511436	0.280055
24	4	0.393424	0.341824	0.380611	0.0266197	0.271585
48	1	2.23765	8.82656	7.66998	24.4492	2.31865
48	2	3.19681	15.9331	18.0069	46.5296	11.9567
48	3	5.35762	18.8516	9.73105	19.5772	5.93737
48	4	4.65683	12.5221	1.19597	23.1024	1.85736
80	1	8.97286	9.32246	4.79955	18.5311	3.05286
80	2	8.55576	8.36135	35.9829	2.20357	11.7915
80	3	2.37415	3.19521	2.08253	3.72485	5.2263
80	4	2.47517	8.44006	1.96732	8.94054	6.08114
120	1	12.9134	26.2117	13.7707	45.5554	19.7845
120	2	20.9726	8.22159	33.3608	40.308	69.9322
120	3	20.101	14.191	24.1403	26.5566	13.4272
120	4		3.05517	3.73137	2.56727	10.7694

## Sheet: Figure 2h
Time (h)	Replicate No.	Changefold factor
		AurR1	PKS12	Gip1	AurJ	AurO
48	1	9.84916	4.82423	3.26956	6.2208	6.90302
48	2	14.1232	7.71897	7.77983	5.31307	21.9259
48	3	14.9804	4.43771	21.5078	11.9315	3.04932
48	4	6.08392	8.10545	14.0045	10.524	9.38528
48	5	15.8895	5.88234	13.7203	10.4305	13.159
48	6	11.8351	6.58261	5.14617	7.98107	7.90149
80	1	10.3388	5.39748	4.63319	6.40753	5.95087
80	2	2.71321	4.15594	7.93779	5.69332	13.7913
80	3	8.28212	1.94421	4.68959	7.91115	4.67231
80	4	21.4812	14.6191	13.63	12.2797	12.8388
80	5	15.8895	15.1552	20.4243	10.7974	7.8856
80	6	24.4201	21.2663	18.465	5.87089	24.7393

## Sheet: Figure 2i
Time (h)	AurR1					PKS12					Gip1					AurJ					AurO
	Replicate No.					Replicate No.					Replicate No.					Replicate No.					Replicate No.
	1	2	3	4	5	1	2	3	4	5	1	2	3	4	5	1	2	3	4	5	1	2	3	4	5
24	4.74599	4.60561	4.0606	7.70203	1.51042	12.0145	1.7452	5.06897	0.98982	0.484629	11.3665	2.64523	11.565	2.81911	0.54147	9.23242	4.66991	17.4082	2.68559	0.259706	5.76256	6.60424	5.43279	1.66467	0.427783
80	0.426168	0.683271	1.04848	2.69368	2.75506	2.0132	2.17427	1.13942	1.56871	5.70444	1.02775	3.18332	1.18781	2.18795	4.69812	0.965597	2.60364	1.87684	1.43354	8.2368	0.999649	1.42457	0.573674	1.39434	3.32207

## Sheet: Figure 2j
Time (h)	AurR1					PKS12					Gip1					AurJ					AurO
	Replicate No.					Replicate No.					Replicate No.					Replicate No.					Replicate No.
	1	2	3	4	5	1	2	3	4	5	1	2	3	4	5	1	2	3	4	5	1	2	3	4	5
24	1.80757	3.24079	3.54003	3.34395	2.75756	5.51766	1.53299	4.90333	1.2155	2.03269	6.29434	3.1741	7.85582	4.50508	2.85481	3.37305	1.74878	10.0824	4.82843	1.48802	3.92871	4.13058	3.39582	2.97225	1.88347
80	1.6948	3.81399	4.14304	2.76527	3.51506	10.2044	5.42197	3.67247	1.67621	10.3308	4.79362	4.49655	6.71204	2.21177	12.6309	4.29041	5.09407	11.3668	1.85987	15.6586	3.09752	2.44328	1.88786	2.97977	20.3772

## Sheet: Figure 3b
Time(h)	F. graminearum				F. graminearum ΔAUR1
	Replicate No.				Replicate No.
	1	2	3	4	1	2	3	4
0.5	4	0	0	0	1	1	0	0
1	4	2	2	2	2	2	0	2
2	5	1	0	1	3	4	1	2
3	2	2	1	0	5	7	1	4
4	0	0	0	4	5	9	3	1
6	0	0	0	0	11	12	2	3
8	2	0	3	0	16	13	2	7
21	0	0	1	1	19	9	10	6

## Sheet: Figure 3c
Time（h）	F. graminearum				F. graminearum ΔAUR2
	Replicate No.				Replicate No.
	1	2	3	4	1	2	3	4
0.5	0	2	1	1	0	0	0	0
1	6	3	2	3	0	1	1	5
2	3	0	0	1	8	8	10	10
3	0	2	3	0	12	13	7	14
4	0	1	1	1	11	12	8	16
6	1	0	0	0	14	14	15	17
8	0	0	0	0	17	19	17	17

## Sheet: Figure 3d
Time（h）	F. graminearum				F. graminearum ΔAUR3
	Replicate No.				Replicate No.
	1	2	3	4	1	2	3	4
0.5	2	3	3	3	1	2	0	0
1	1	2	3	6	0	7	3	1
2	6	0	2	3	2	7	4	2
3	0	0	0	1	4	7	10	3
4	1	0	3	1	8	10	9	5
6	2	1	0	0	6	10	11	12
8	0	1	2	1	5	7	12	10

[truncated: 22 more sheets: Figure 3e, Figure 3f, Figure 3g, Figure 4a, Figure 4b, Table 1, Figure 5a, Figure 5b, Figure 5c, Figure 6c, Figure 8b, Figure 8c, Figure 8d, Figure 8e, Suppl. Figure 1a, Suppl. Figure 1b & 1c, Suppl.Figure 2, Suppl. Figure 3, Suppl. Figure 5a, Suppl. Figure 5b …]
